# Supplementary material for: Circadian rhythms remain temperature compensated during a Q neuron–induced hibernation-like state in mice
Source: PLoS Biol. 2026 Apr 15;24(4):e3003475. doi: 10.1371/journal.pbio.3003475 (PMC13099087; doi:10.1371/journal.pbio.3003475)
Supplement: S1 Data — (XLSX) [file pbio.3003475.s004.xlsx]

## Sheet: Fig1A
Locomotor activity actogram (representative data)
Time			Wheel activity counts
Day	Hours	Min	Control	QIH#1	QIH#2
1	0	0	NaN	NaN	NaN
1	0	5	NaN	NaN	NaN
1	0	10	NaN	NaN	NaN
1	0	15	NaN	NaN	NaN
1	0	20	NaN	NaN	NaN
1	0	25	NaN	NaN	NaN
1	0	30	NaN	NaN	NaN
1	0	35	NaN	NaN	NaN
1	0	40	NaN	NaN	NaN
1	0	45	NaN	NaN	NaN
1	0	50	NaN	NaN	NaN
1	0	55	NaN	NaN	NaN
1	1	0	NaN	NaN	NaN
1	1	5	NaN	NaN	NaN
1	1	10	NaN	NaN	NaN
1	1	15	NaN	NaN	NaN
1	1	20	NaN	NaN	NaN
1	1	25	NaN	NaN	NaN
1	1	30	NaN	NaN	NaN
1	1	35	NaN	NaN	NaN
1	1	40	NaN	NaN	NaN
1	1	45	NaN	NaN	NaN
1	1	50	NaN	NaN	NaN
1	1	55	NaN	NaN	NaN
1	2	0	NaN	NaN	NaN
1	2	5	NaN	NaN	NaN
1	2	10	NaN	NaN	NaN
1	2	15	NaN	NaN	NaN
1	2	20	NaN	NaN	NaN
1	2	25	NaN	NaN	NaN
1	2	30	NaN	NaN	NaN
1	2	35	NaN	NaN	NaN
1	2	40	NaN	NaN	NaN
1	2	45	NaN	NaN	NaN
1	2	50	NaN	NaN	NaN
1	2	55	NaN	NaN	NaN
1	3	0	NaN	NaN	NaN
1	3	5	NaN	NaN	NaN
1	3	10	NaN	NaN	NaN
1	3	15	NaN	NaN	NaN
1	3	20	NaN	NaN	NaN
1	3	25	NaN	NaN	NaN
1	3	30	NaN	NaN	NaN
1	3	35	NaN	NaN	NaN
1	3	40	NaN	NaN	NaN
1	3	45	NaN	NaN	NaN
1	3	50	NaN	NaN	NaN
1	3	55	NaN	NaN	NaN
1	4	0	NaN	NaN	NaN
1	4	5	NaN	NaN	NaN
1	4	10	NaN	NaN	NaN
1	4	15	NaN	NaN	NaN
1	4	20	NaN	NaN	NaN
1	4	25	NaN	NaN	NaN
1	4	30	NaN	NaN	NaN
1	4	35	NaN	NaN	NaN
1	4	40	NaN	NaN	NaN
1	4	45	NaN	NaN	NaN
1	4	50	NaN	NaN	NaN
1	4	55	NaN	NaN	NaN
1	5	0	NaN	NaN	NaN
1	5	5	NaN	NaN	NaN
1	5	10	NaN	NaN	NaN
1	5	15	NaN	NaN	NaN
1	5	20	NaN	NaN	NaN
1	5	25	NaN	NaN	NaN
1	5	30	NaN	NaN	NaN
1	5	35	NaN	NaN	NaN
1	5	40	NaN	NaN	NaN
1	5	45	NaN	NaN	NaN
1	5	50	NaN	NaN	NaN
1	5	55	NaN	NaN	NaN
1	6	0	NaN	NaN	NaN
1	6	5	NaN	NaN	NaN
1	6	10	NaN	NaN	NaN
1	6	15	NaN	NaN	NaN
1	6	20	NaN	NaN	NaN
1	6	25	NaN	NaN	NaN
1	6	30	NaN	NaN	NaN
1	6	35	NaN	NaN	NaN
1	6	40	NaN	NaN	NaN
1	6	45	NaN	NaN	NaN
1	6	50	NaN	NaN	NaN
1	6	55	NaN	NaN	NaN
1	7	0	NaN	NaN	NaN
1	7	5	NaN	NaN	NaN
1	7	10	NaN	NaN	NaN
1	7	15	NaN	NaN	NaN
1	7	20	NaN	NaN	NaN
1	7	25	NaN	NaN	NaN
1	7	30	NaN	NaN	NaN
1	7	35	NaN	NaN	NaN
1	7	40	NaN	NaN	NaN
1	7	45	NaN	NaN	NaN
1	7	50	NaN	NaN	NaN
1	7	55	NaN	NaN	NaN
1	8	0	NaN	NaN	NaN
1	8	5	NaN	NaN	NaN
1	8	10	NaN	NaN	NaN
1	8	15	NaN	NaN	NaN
1	8	20	NaN	NaN	NaN
1	8	25	NaN	NaN	NaN
1	8	30	NaN	NaN	NaN
1	8	35	NaN	NaN	NaN
1	8	40	NaN	NaN	NaN
1	8	45	NaN	NaN	NaN
1	8	50	NaN	NaN	NaN
1	8	55	NaN	NaN	NaN
1	9	0	NaN	NaN	NaN
1	9	5	NaN	NaN	NaN
1	9	10	NaN	NaN	NaN
1	9	15	NaN	NaN	NaN
1	9	20	NaN	NaN	NaN
1	9	25	NaN	NaN	NaN
1	9	30	NaN	NaN	NaN
1	9	35	NaN	NaN	NaN
1	9	40	NaN	NaN	NaN
1	9	45	NaN	NaN	NaN
1	9	50	NaN	NaN	NaN
1	9	55	NaN	NaN	NaN
1	10	0	NaN	NaN	NaN
1	10	5	NaN	NaN	NaN
1	10	10	NaN	NaN	NaN
1	10	15	NaN	NaN	NaN
1	10	20	NaN	NaN	NaN
1	10	25	NaN	NaN	NaN
1	10	30	NaN	NaN	NaN
1	10	35	NaN	NaN	NaN
1	10	40	NaN	NaN	NaN
1	10	45	NaN	NaN	NaN
1	10	50	NaN	NaN	NaN
1	10	55	NaN	NaN	NaN
1	11	0	NaN	NaN	NaN
1	11	5	NaN	NaN	NaN
1	11	10	NaN	NaN	NaN
1	11	15	NaN	NaN	NaN
1	11	20	NaN	NaN	NaN
1	11	25	NaN	NaN	NaN
1	11	30	NaN	NaN	NaN
1	11	35	NaN	NaN	NaN
1	11	40	NaN	NaN	NaN
1	11	45	NaN	NaN	NaN
1	11	50	NaN	NaN	NaN
1	11	55	NaN	NaN	NaN
1	12	0	NaN	NaN	NaN
1	12	5	NaN	NaN	NaN
1	12	10	NaN	NaN	NaN
1	12	15	NaN	NaN	NaN
1	12	20	NaN	NaN	NaN
1	12	25	NaN	NaN	NaN
1	12	30	NaN	NaN	NaN
1	12	35	NaN	NaN	NaN
1	12	40	NaN	NaN	NaN
1	12	45	NaN	NaN	NaN
1	12	50	NaN	NaN	NaN
1	12	55	NaN	NaN	NaN
1	13	0	NaN	NaN	NaN
1	13	5	NaN	NaN	NaN
1	13	10	NaN	NaN	NaN
1	13	15	NaN	NaN	NaN
1	13	20	NaN	NaN	NaN
1	13	25	NaN	NaN	NaN
1	13	30	NaN	NaN	NaN
1	13	35	NaN	NaN	NaN
1	13	40	NaN	NaN	NaN
1	13	45	NaN	NaN	NaN
1	13	50	NaN	NaN	NaN
1	13	55	NaN	NaN	NaN
1	14	0	NaN	NaN	NaN
1	14	5	NaN	NaN	NaN
1	14	10	NaN	NaN	NaN
1	14	15	NaN	NaN	NaN
1	14	20	NaN	NaN	NaN
1	14	25	NaN	NaN	NaN
1	14	30	NaN	NaN	NaN
1	14	35	NaN	NaN	NaN
1	14	40	NaN	NaN	NaN
1	14	45	NaN	NaN	NaN
1	14	50	NaN	NaN	NaN
1	14	55	NaN	NaN	NaN
1	15	0	NaN	NaN	NaN
1	15	5	NaN	NaN	NaN
1	15	10	NaN	NaN	NaN
1	15	15	NaN	NaN	NaN
1	15	20	NaN	NaN	NaN
1	15	25	NaN	NaN	NaN
1	15	30	NaN	NaN	NaN
1	15	35	NaN	NaN	NaN
1	15	40	NaN	NaN	NaN
1	15	45	NaN	NaN	NaN
1	15	50	NaN	NaN	NaN
1	15	55	NaN	NaN	NaN
1	16	0	NaN	NaN	NaN
1	16	5	NaN	NaN	NaN
1	16	10	NaN	NaN	NaN
1	16	15	NaN	NaN	NaN
1	16	20	NaN	NaN	NaN
1	16	25	NaN	NaN	NaN
1	16	30	NaN	NaN	NaN
1	16	35	NaN	NaN	NaN
1	16	40	NaN	NaN	NaN
1	16	45	NaN	NaN	NaN
1	16	50	NaN	NaN	NaN
1	16	55	NaN	NaN	NaN
1	17	0	NaN	NaN	NaN
1	17	5	NaN	NaN	NaN
1	17	10	NaN	NaN	NaN
1	17	15	NaN	NaN	NaN
1	17	20	NaN	NaN	NaN
1	17	25	NaN	12.4	0
1	17	30	NaN	1.6	0
1	17	35	NaN	0.4	0
1	17	40	NaN	0	0
1	17	45	NaN	0	0
1	17	50	52.6	0	0.2
1	17	55	49.6	0	0
1	18	0	64	0	0
1	18	5	37.8	0	0
1	18	10	48.6	0	0.4
1	18	15	51.6	0	0
1	18	20	49.6	0	0
1	18	25	9	0	17.8
1	18	30	37	0	3.2
1	18	35	54.4	0	26.2
1	18	40	8	0	44
1	18	45	4.8	0	29.2
1	18	50	1	0.6	28
1	18	55	1.6	10.2	16
1	19	0	0	36.8	0
1	19	5	0	24.4	0.2
1	19	10	0	46.2	0
1	19	15	2.2	0.6	0
1	19	20	0	0	0
1	19	25	0	0	0
1	19	30	1.8	0	0
1	19	35	0	0	0
1	19	40	0	0	0
1	19	45	0.4	0	0
1	19	50	0	0	0
1	19	55	23.6	0	0
1	20	0	40	0	0
1	20	5	50.2	0.2	0
1	20	10	49.6	15.4	0
1	20	15	29.4	6.8	0
1	20	20	8.6	20.8	0
1	20	25	4.8	22	0
1	20	30	15	49	0.2
1	20	35	38.8	33.2	0
1	20	40	24.4	31	0
1	20	45	0	57.2	8.8
1	20	50	3	28.4	8.6
1	20	55	0	20.4	40.6
1	21	0	40.6	59.4	31
1	21	5	65.6	0.8	0.2
1	21	10	43.6	0	0
1	21	15	39.6	0	0
1	21	20	55	0	0
1	21	25	45.8	0	1.4
1	21	30	58.2	0	0
1	21	35	42.8	8.2	0
1	21	40	65.8	32.8	0
1	21	45	51.6	52	0
1	21	50	38.4	28.2	20.2
1	21	55	39.2	70	27
1	22	0	56	55.6	0.8
1	22	5	65.6	58.2	1.6
1	22	10	42.4	23.6	1
1	22	15	57.8	59	17.8
1	22	20	62	64.8	45.2
1	22	25	56.8	62.4	4.8
1	22	30	32.8	49.8	0
1	22	35	31.2	50.4	0
1	22	40	50.8	63	0
1	22	45	62.2	53.8	0
1	22	50	32.8	0.4	0
1	22	55	42.8	30.8	0
1	23	0	57.8	64.2	4.8
1	23	5	63.6	67.8	0
1	23	10	57.8	66.8	5.2
1	23	15	23	58.8	38.4
1	23	20	11	20.2	22.2
1	23	25	0	31.4	0.6
1	23	30	1.2	56	0
1	23	35	0.6	69.2	0
1	23	40	0	66.2	0
1	23	45	1	35	0
1	23	50	1.6	46.2	0
1	23	55	1	61.2	0
2	0	0	1.8	61.4	0
2	0	5	0.6	54.2	1
2	0	10	0	51.4	0
2	0	15	0.8	62.6	1.2
2	0	20	22.6	36	3.8
2	0	25	49.6	28.4	32.2
2	0	30	54	54.6	44.4
2	0	35	51.8	43.2	39.6
2	0	40	52.8	9.6	46.6
2	0	45	56.2	51.4	18.6
2	0	50	48.8	23.4	30
2	0	55	41.8	44.4	37.8
2	1	0	51.6	1.8	0.4
2	1	5	42	27.8	0.2
2	1	10	25.6	69.2	0
2	1	15	9.6	54.6	0
2	1	20	25	29.6	0
2	1	25	23.2	43.6	0
2	1	30	0	41.8	0
2	1	35	0.4	56.8	0
2	1	40	0	39.4	0
2	1	45	0	40.8	0.8
2	1	50	0	0.8	0
2	1	55	0	16.6	0
2	2	0	0	31.6	3
2	2	5	0	43	12
2	2	10	0	31.6	5.4
2	2	15	7.6	7	0.4
2	2	20	0.2	5.6	0
2	2	25	0	28.8	0
2	2	30	0.6	35.4	0
2	2	35	22.2	8.4	0
2	2	40	30.2	0.2	0
2	2	45	52.6	0	13
2	2	50	40.4	0	7.4
2	2	55	48	0	7.2
2	3	0	49.6	0	4.6
2	3	5	69	0	33.8
2	3	10	47.8	0	39
2	3	15	46.4	0	22.6
2	3	20	38.4	0	1
2	3	25	45.6	0	0
2	3	30	43.8	0	0
2	3	35	11.8	0	0
2	3	40	57.6	2	0
2	3	45	59.6	0	0
2	3	50	40.8	0	0
2	3	55	44.4	0	0
2	4	0	58.6	0	0
2	4	5	45.6	0	0
2	4	10	5	0	0
2	4	15	17	0	0
2	4	20	3	0	0
2	4	25	0	0	0
2	4	30	0	0	0
2	4	35	0.2	0	2
2	4	40	1.6	0	0
2	4	45	3.8	0	0
2	4	50	0	0	0
2	4	55	2.2	0	0
2	5	0	0	0	0
2	5	5	0	2.2	0
2	5	10	4	0	0
2	5	15	3.6	0	0
2	5	20	31	0	0
2	5	25	46.8	0	0
2	5	30	60.2	0	0
2	5	35	57.2	0	0
2	5	40	23.6	0	14.8
2	5	45	35.2	9.4	1
2	5	50	45	0	3
2	5	55	26.8	0.6	35
2	6	0	43.2	45.4	5.6
2	6	5	52.2	21.6	0
2	6	10	36.2	5	0
2	6	15	4	5.8	0
2	6	20	27.4	27.6	0
2	6	25	52.4	18.8	0
2	6	30	32.8	0	0
2	6	35	45.2	0	0
2	6	40	26	0	0
2	6	45	0.8	0	0
2	6	50	4	0	5.4
2	6	55	0.4	0	0
2	7	0	0	0	0
2	7	5	0.6	1.4	0
2	7	10	0	0	0
2	7	15	0	0	1.8
2	7	20	0	0	8.4
2	7	25	1	0.2	8.4
2	7	30	1.8	0	4
2	7	35	29.2	0	4.6
2	7	40	43.6	0.4	2.6
2	7	45	30.8	0	24.6
2	7	50	53.8	56.6	40.2
2	7	55	62.4	42.8	17.8
2	8	0	7.8	9	4.8
2	8	5	57.6	30.8	6.2
2	8	10	37	57.8	47.2
2	8	15	33.4	39.4	35.6
2	8	20	52.2	46.8	6.4
2	8	25	41.4	37.8	0
2	8	30	23.6	33.2	25.6
2	8	35	31	34.6	23
2	8	40	63.4	10.2	19.8
2	8	45	25.2	45	49
2	8	50	53.6	36.6	45
2	8	55	33.6	7	36.2
2	9	0	10.4	7.8	32.4
2	9	5	13.2	18.8	16.8
2	9	10	35	27	24.6
2	9	15	5.4	28.4	33.6
2	9	20	2.6	1.6	27.8
2	9	25	0	0	30
2	9	30	0.6	23	37.2
2	9	35	3.6	47.2	33.2
2	9	40	1.2	29.4	3.4
2	9	45	0	21.4	8.4
2	9	50	0.6	35.8	22.4
2	9	55	0.4	30.2	25.4
2	10	0	1.2	35.6	43.4
2	10	5	0.8	29.8	16.4
2	10	10	0.6	21.8	20.4
2	10	15	0	4	36.2
2	10	20	0.4	12.8	6.6
2	10	25	0.4	23.2	0
2	10	30	10.2	31.6	0
2	10	35	13.4	19.2	0
2	10	40	0	35	0
2	10	45	0.6	20.6	0
2	10	50	0	20.8	0
2	10	55	0	39	0
2	11	0	0.8	18.4	0
2	11	5	1	14.6	0
2	11	10	1.4	30	0
2	11	15	0	14.8	0
2	11	20	0	2.4	0
2	11	25	6	0	0
2	11	30	33.2	0	0
2	11	35	28.8	0	0
2	11	40	25.4	0	0
2	11	45	30.4	0	0.2
2	11	50	18	0	26.8
2	11	55	19.8	0	9.8
2	12	0	32.8	0	23.6
2	12	5	4.8	0	10.2
2	12	10	1.6	10.4	20.8
2	12	15	3.2	23.8	8.6
2	12	20	0	45.2	0.2
2	12	25	0	34.8	0
2	12	30	0.6	12	0
2	12	35	0	21.8	0.4
2	12	40	0	0	0
2	12	45	0	0	0
2	12	50	0	0	0
2	12	55	0	0	0
2	13	0	0.4	0	0
2	13	5	0.2	0	0
2	13	10	0.4	0	0
2	13	15	1	0	0
2	13	20	0	0	0
2	13	25	0	0	0
2	13	30	0	0	0
2	13	35	0.2	0	0
2	13	40	0	0	0
2	13	45	0	0	0
2	13	50	0.2	0	0
2	13	55	15.6	0	0
2	14	0	29.4	0	5.6
2	14	5	16.6	0	0
2	14	10	46	0	0
2	14	15	41.8	0	0
2	14	20	17.8	0	0
2	14	25	1.6	6.4	0
2	14	30	14.2	23.4	0
2	14	35	0	0	0
2	14	40	0	0.4	0.4
2	14	45	0	0.2	2.8
2	14	50	1	0	13.2
2	14	55	0	0	25
2	15	0	0	0	10.4
2	15	5	0	0	7
2	15	10	0	0	37.2
2	15	15	0	0	0.4
2	15	20	1	0	0.4
2	15	25	0	0	0
2	15	30	0	0.2	0
2	15	35	0	0	0
2	15	40	1.2	0	0
2	15	45	17.2	0	0
2	15	50	4.2	0	0
2	15	55	0.6	0	0
2	16	0	4.8	0	0
2	16	5	1.2	0	0
2	16	10	0	0	0
2	16	15	0	4	0
2	16	20	0	0	0
2	16	25	0	0	0
2	16	30	1	0	0
2	16	35	0.4	0	0
2	16	40	0	0	0
2	16	45	0.4	0	0
2	16	50	2.8	0	0
2	16	55	0.8	0	0.4
2	17	0	0.6	0	0
2	17	5	0	0	0
2	17	10	0	0	0
2	17	15	9.2	0	0
2	17	20	16.6	0	0
2	17	25	31.4	0	0
2	17	30	48	0	0
2	17	35	31.2	0	0
2	17	40	3.2	0	0
2	17	45	0	0	0
2	17	50	0.6	0	0
2	17	55	0	0	0
2	18	0	0	0	0
2	18	5	0	0	4
2	18	10	0.4	0.4	0
2	18	15	0.6	25.8	0
2	18	20	0	24	0
2	18	25	0	6.8	0
2	18	30	0	26.8	0
2	18	35	0	46.4	0
2	18	40	0.8	22.2	11.4
2	18	45	0.6	3.6	12.6
2	18	50	0.8	0.6	19.2
2	18	55	1.2	0	1.4
2	19	0	0.4	0	2.2
2	19	5	1.2	0	0
2	19	10	9.4	0	0
2	19	15	15	0	0
2	19	20	47.4	0.4	0
2	19	25	32.6	0	0
2	19	30	0.8	0	0
2	19	35	0	0	0
2	19	40	2.6	0	0
2	19	45	0	0	0
2	19	50	0	0	0.2
2	19	55	0.6	0	0
2	20	0	0	0	0
2	20	5	0	0	0
2	20	10	0	0	0
2	20	15	0	0	4.8
2	20	20	18.2	0	0
2	20	25	46.2	0	0
2	20	30	32.8	4.4	0
2	20	35	5.2	7	0
2	20	40	0	0	5.8
2	20	45	0	14	0
2	20	50	0	6	0
2	20	55	1.2	30.2	0
2	21	0	46.2	66.4	3.8
2	21	5	46	42.2	7.6
2	21	10	3.8	59.6	11.8
2	21	15	46.8	8.6	43.2
2	21	20	22	52	12.8
2	21	25	64	16.8	1
2	21	30	54.8	23	12.8
2	21	35	34.4	73.2	0
2	21	40	42.4	57.4	0
2	21	45	33.4	41.6	11.4
2	21	50	36	31.8	11.6
2	21	55	49.8	68	5
2	22	0	46.4	57.6	11.2
2	22	5	14.8	64.4	48.8
2	22	10	53.8	64	38.2
2	22	15	55.8	49.6	45.2
2	22	20	52.6	66.8	8.6
2	22	25	27.4	55.2	2
2	22	30	52.4	46.8	6.8
2	22	35	65	49.4	5.6
2	22	40	51	23.4	10.2
2	22	45	54.4	21	0
2	22	50	58.6	69.8	0.8
2	22	55	39.6	62.4	34.8
2	23	0	38.6	74.6	2.6
2	23	5	15.4	56.8	0.2
2	23	10	0	63.4	0
2	23	15	0.4	31.2	0
2	23	20	3.6	39.6	0
2	23	25	0.4	71	0
2	23	30	0	17.6	0.4
2	23	35	0	61.6	0
2	23	40	0	59.2	5
2	23	45	0	63.2	3.2
2	23	50	1	10.4	17
2	23	55	2.4	66.2	41.2
3	0	0	12.6	70.4	24
3	0	5	25	55.6	16.4
3	0	10	63.8	62	0
3	0	15	57.6	51	0
3	0	20	58.6	34.4	0
3	0	25	50.6	14.8	0
3	0	30	49.8	36.4	0
3	0	35	60.8	34.6	0
3	0	40	48	32	0
3	0	45	20.6	67.8	0.6
3	0	50	5.4	39.6	6.4
3	0	55	37.6	15.2	2
3	1	0	46	53	57.8
3	1	5	57.2	65.2	34.2
3	1	10	49.4	62.2	47.6
3	1	15	65.2	52.2	40
3	1	20	52	57.2	2.4
3	1	25	22.2	36.6	0
3	1	30	65.4	35.6	0.4
3	1	35	67.8	33.4	0
3	1	40	43.8	58.2	0.2
3	1	45	52.2	64.4	1.6
3	1	50	44	39.6	0
3	1	55	12.4	50.6	0.2
3	2	0	2.6	27.6	1.2
3	2	5	0.6	19	24.2
3	2	10	2.2	50.2	2.4
3	2	15	0	58.6	0
3	2	20	1.8	64.8	0
3	2	25	4.2	28.4	0
3	2	30	2.2	47.8	0
3	2	35	0	37.6	0
3	2	40	0	57.4	0
3	2	45	0	57.8	0
3	2	50	7.6	16.2	0
3	2	55	0	67.2	0
3	3	0	20.6	62.4	0
3	3	5	24.6	60.4	4.6
3	3	10	7.2	55	0
3	3	15	60	36.2	0
3	3	20	67.4	26.6	0
3	3	25	60.4	19.8	0.6
3	3	30	67.6	52.4	0.4
3	3	35	31.8	51.4	18
3	3	40	41.4	8.6	18.8
3	3	45	66.4	0	11.8
3	3	50	64.8	0	47.8
3	3	55	56.6	0	47
3	4	0	53.2	0	14.8
3	4	5	51	0	37.4
3	4	10	54.2	0	23.8
3	4	15	43.6	0	30.4
3	4	20	2.2	0	13.8
3	4	25	29.4	0	0.8
3	4	30	53.2	0	0
3	4	35	54.2	0	0
3	4	40	45.8	0	0
3	4	45	4.8	0	0
3	4	50	1.4	0	0
3	4	55	0.4	0	0
3	5	0	0.4	0	0
3	5	5	0	0	0
3	5	10	0	0	0
3	5	15	0.2	0	0
3	5	20	0	0	0
3	5	25	0	0	0
3	5	30	0	0.2	0
3	5	35	2.2	0	0
3	5	40	0	0	0
3	5	45	0	0	0
3	5	50	1	12.6	0
3	5	55	5	0.2	0.2
3	6	0	31.4	0.4	0.4
3	6	5	7.8	61.2	0
3	6	10	43.8	37.4	0
3	6	15	58.4	34.6	0
3	6	20	46.8	13.4	16.2
3	6	25	55.4	0.2	0
3	6	30	53	24	0
3	6	35	17	0	1.4
3	6	40	43.2	0	0
3	6	45	32.2	0	4.4
3	6	50	49.8	0	0
3	6	55	54.2	0	0
3	7	0	59.4	0	0
3	7	5	47.6	0	0
3	7	10	37.6	0	24.6
3	7	15	32.2	0	28.6
3	7	20	47.6	0	16.6
3	7	25	34	5.8	4
3	7	30	35.4	45.6	56
3	7	35	50	3	34.8
3	7	40	58.6	25.6	55.4
3	7	45	43.4	65	27.2
3	7	50	53.4	53.2	28.8
3	7	55	50.8	50.4	25.2
3	8	0	46.4	32.4	31.4
3	8	5	57.6	46	41.2
3	8	10	31.8	47.6	25.2
3	8	15	30.4	53.8	36.4
3	8	20	54.4	45.2	49.2
3	8	25	50.8	17.2	49.2
3	8	30	48.8	10.6	19.6
3	8	35	52.4	37.4	42.6
3	8	40	33.8	46	13.4
3	8	45	40.4	54.8	31.8
3	8	50	38	56.8	34.4
3	8	55	12.6	8.6	23.6
3	9	0	0.6	19.6	22.2
3	9	5	1.6	26.6	2.4
3	9	10	0	12.2	21.2
3	9	15	0	43	30.6
3	9	20	0	36	30
3	9	25	0	22.4	2
3	9	30	1.2	26.4	0.6
3	9	35	0	6.8	0
3	9	40	0	7	0
3	9	45	0	21.2	0
3	9	50	1.2	27	0
3	9	55	0	21.6	0
3	10	0	0.8	6.4	0
3	10	5	0	0	0
3	10	10	0	0	0
3	10	15	0	0	0
3	10	20	1.6	0	0
3	10	25	5.4	0	0
3	10	30	0.4	0	0
3	10	35	2	0	0
3	10	40	7	0	0
3	10	45	0	0	0
3	10	50	0	0	0
3	10	55	0	0	0.6
3	11	0	2	0	0
3	11	5	0.6	0	0
3	11	10	0	0	0
3	11	15	0	0	0.2
3	11	20	4.8	0	0
3	11	25	2.6	0.4	0
3	11	30	15	0	0
3	11	35	0	0	0
3	11	40	0	0.6	0
3	11	45	0	0.2	0
3	11	50	0	42.2	0
3	11	55	0	45.8	0
3	12	0	0	12.4	0
3	12	5	1.2	0.8	0
3	12	10	0.2	24.8	0
3	12	15	0.4	13	0
3	12	20	0	13.8	0
3	12	25	1.4	2.4	0
3	12	30	1	0	0
3	12	35	0	0.8	0
3	12	40	0	0	0
3	12	45	0	0	0
3	12	50	2.6	0	0
3	12	55	7.8	0	0
3	13	0	29.8	0	0
3	13	5	20.2	0	0
3	13	10	40.8	0	0
3	13	15	26.8	0	0
3	13	20	34.8	0	0
3	13	25	47.4	0	0
3	13	30	36	0	6.2
3	13	35	3.2	0	17.6
3	13	40	1.4	0	29.6
3	13	45	18.6	0	22
3	13	50	1.6	0	7.8
3	13	55	0	0	17.4
3	14	0	0	0	11.6
3	14	5	0	0	39.8
3	14	10	0	0	12
3	14	15	0	0	18.6
3	14	20	2.2	11	47
3	14	25	0	22.6	1.2
3	14	30	0	0	0
3	14	35	0.6	0	0
3	14	40	0	0	0
3	14	45	2.2	0	0
3	14	50	0.8	0	0
3	14	55	0	0	0
3	15	0	0	0	0
3	15	5	0	0.2	0
3	15	10	1.4	0	0
3	15	15	0	0	0
3	15	20	0	0	0
3	15	25	0	0	0
3	15	30	9.6	0	0
3	15	35	8.2	0	0
3	15	40	10.4	0	0
3	15	45	18.6	0	0
3	15	50	45.2	0	0
3	15	55	27.4	0	0
3	16	0	5	0	0
3	16	5	0	0	0
3	16	10	7.8	0	0
3	16	15	0	0.2	0
3	16	20	0	0	0
3	16	25	0	0	0
3	16	30	0	0	0
3	16	35	0	0	0
3	16	40	0.8	0	0
3	16	45	0.6	0	0
3	16	50	1	0	0
3	16	55	1.4	0	0
3	17	0	0.4	12	0.4
3	17	5	0	17	1.6
3	17	10	0	47	19.6
3	17	15	0	47.8	15.8
3	17	20	3.8	42	11
3	17	25	20	35	5.6
3	17	30	32.4	10	14.2
3	17	35	42.4	24	3.8
3	17	40	13	24.8	16.4
3	17	45	27	18.6	4.4
3	17	50	0	11.4	0.2
3	17	55	27.8	3.2	0
3	18	0	32.8	0	0
3	18	5	6	0	0
3	18	10	5	0	0
3	18	15	2.2	0	0
3	18	20	0	0	0.6
3	18	25	0.6	0	0
3	18	30	0.4	0.2	0
3	18	35	0	0	0
3	18	40	0.6	0	0
3	18	45	0	0	0
3	18	50	1.6	0	0
3	18	55	0	0	0
3	19	0	0	0	5.4
3	19	5	0.4	0	0
3	19	10	0	0	0
3	19	15	0	0	0
3	19	20	0	0	0
3	19	25	0	0	1
3	19	30	4.6	0	0
3	19	35	19.2	0	0
3	19	40	9.4	0	0
3	19	45	0	0.6	0
3	19	50	8.2	0	0
3	19	55	0	0.2	4.6
3	20	0	0	8.2	0
3	20	5	0	8	0
3	20	10	0	0.2	0
3	20	15	0	0	0
3	20	20	0	0	0
3	20	25	0	0	0
3	20	30	1.2	0	0
3	20	35	5.2	0	3
3	20	40	1.8	0	2.6
3	20	45	1	0	8.4
3	20	50	26.2	0	0.4
3	20	55	25.6	34.8	0
3	21	0	8.6	26.6	0.8
3	21	5	33	54	0
3	21	10	16	61	0
3	21	15	8	61.4	0
3	21	20	18.4	21.6	0
3	21	25	19	71	0.2
3	21	30	11.8	62.8	14.2
3	21	35	0	30.2	4
3	21	40	0.6	52.6	0
3	21	45	0	46.4	0.8
3	21	50	37.8	50.8	5.2
3	21	55	40.4	37.6	0
3	22	0	16.2	64.6	0.4
3	22	5	64.6	62.6	0
3	22	10	16.2	54.2	5.8
3	22	15	0	64.4	11.2
3	22	20	0	66.8	46
3	22	25	1	46.6	39.8
3	22	30	0	53.6	15
3	22	35	0	66.6	0
3	22	40	10.6	58.4	0
3	22	45	1.6	61.2	0
3	22	50	39.6	59.4	0
3	22	55	28	12.8	0.8
3	23	0	16.2	39.6	3
3	23	5	39	46.4	24.8
3	23	10	4	41.6	1.2
3	23	15	2.8	68	0
3	23	20	0.6	63.4	0
3	23	25	0	62.4	0.2
3	23	30	0	15.4	0.2
3	23	35	0	38.6	2.4
3	23	40	2.2	63.2	21.6
3	23	45	0	26.8	0.4
3	23	50	3.2	42.2	0
3	23	55	0	24	0
4	0	0	0.6	4.2	0
4	0	5	6	0	0
4	0	10	0	0	0
4	0	15	23.6	0	0.8
4	0	20	40	0	0
4	0	25	57.8	0	0.4
4	0	30	41.8	0	0
4	0	35	24.8	0	0
4	0	40	37.6	0.2	0
4	0	45	41	0	2.4
4	0	50	54.6	0.4	0
4	0	55	35.8	3.2	0
4	1	0	4.8	43.4	0
4	1	5	1.4	45.2	0.2
4	1	10	0	61.8	0
4	1	15	1.6	53	11.8
4	1	20	0	64.2	9.8
4	1	25	1	37	40.8
4	1	30	1.2	51.6	40.4
4	1	35	2.8	35.2	18.4
4	1	40	0	33.4	49.8
4	1	45	19.4	43	38.4
4	1	50	45.6	54.8	13.2
4	1	55	11.2	49	0.2
4	2	0	33.8	43.2	20.2
4	2	5	67.6	65.6	35.4
4	2	10	59.6	67.6	19
4	2	15	44.8	35.8	1.6
4	2	20	59.8	63.2	3
4	2	25	49.4	60.6	0
4	2	30	50.2	13	0
4	2	35	34.6	55.2	0
4	2	40	68	14.4	0
4	2	45	63.4	60	0
4	2	50	20.6	63.8	0
4	2	55	41	58.6	0
4	3	0	19.4	47	0
4	3	5	47.4	50.8	0
4	3	10	5.6	61.2	0
4	3	15	0.4	42.8	0
4	3	20	0	65.2	0
4	3	25	24.8	54.4	0.4
4	3	30	17.8	33.4	0
4	3	35	57.6	25.2	0.4
4	3	40	49	32.6	0
4	3	45	44.8	47.2	0
4	3	50	22.4	53.2	0
4	3	55	22.8	48.6	0
4	4	0	43.6	15.8	0
4	4	5	1.8	1.6	0.4
4	4	10	3.4	28.2	0
4	4	15	35.2	39	0
4	4	20	48.2	1.6	0
4	4	25	18.8	26.6	0.8
4	4	30	25.4	70.6	0.6
4	4	35	11	67.4	0.4
4	4	40	44	71.2	0
4	4	45	38.6	61.8	0
4	4	50	9.2	40.8	0.4
4	4	55	39	30.2	0
4	5	0	3.8	3	0
4	5	5	47.6	38.6	0
4	5	10	12.8	17.2	0
4	5	15	32.4	0	4.6
4	5	20	8.2	0	15.2
4	5	25	34.6	20	1.2
4	5	30	29	44.6	0.4
4	5	35	62.2	56	5.6
4	5	40	27.2	29	0
4	5	45	20	2.6	0
4	5	50	63.6	37	0
4	5	55	12	30.8	0
4	6	0	51.4	18.6	0
4	6	5	50.2	64.8	0
4	6	10	46.2	15.6	0
4	6	15	44.6	1.6	0
4	6	20	48	53.4	5.2
4	6	25	20.2	23.4	5.8
4	6	30	51.2	56.4	0
4	6	35	45.6	55.8	0
4	6	40	16.8	33.8	0.2
4	6	45	31.8	19	0
4	6	50	13.8	41.2	1.4
4	6	55	25.6	49.6	0.4
4	7	0	4.2	26	5.6
4	7	5	54	0.4	0.4
4	7	10	45.4	38.8	7.6
4	7	15	47	19.2	36.6
4	7	20	49.4	28.6	18.2
4	7	25	10.4	48	0
4	7	30	50.8	23	40.2
4	7	35	18	58.8	17.2
4	7	40	7.2	64.4	43.4
4	7	45	58.6	44.6	13.6
4	7	50	2	32	1.4
4	7	55	43.8	69.8	22.8
4	8	0	35.8	39.6	33
4	8	5	43.8	30.8	0
4	8	10	45.4	27.6	18.4
4	8	15	43.8	0.6	53.4
4	8	20	47.2	2.8	28.2
4	8	25	53.2	12	47.8
4	8	30	41.8	2.2	53.8
4	8	35	40.2	20	37.4
4	8	40	0.8	45	42
4	8	45	0	0.4	40.2
4	8	50	0	47.8	31.8
4	8	55	0.4	13.4	30.6
4	9	0	0.8	9.4	29.4
4	9	5	0	0	13.6
4	9	10	0	0	0
4	9	15	0	0.4	22.8
4	9	20	0	0	20.4
4	9	25	4.8	3.2	27.4
4	9	30	0	0.4	18.8
4	9	35	0	0	22.2
4	9	40	3.6	0	18.8
4	9	45	0.2	48	2
4	9	50	0.6	9.6	16.2
4	9	55	0.8	0	0.4
4	10	0	1	0	0.2
4	10	5	0	14.2	0
4	10	10	0	26.6	0
4	10	15	0	0	0
4	10	20	1.6	0	0
4	10	25	0	0	0
4	10	30	0	0.8	0
4	10	35	0	0.6	0
4	10	40	0	4.2	0
4	10	45	0	0	0
4	10	50	1.4	0	0
4	10	55	1.2	0.8	0
4	11	0	0	34.4	1.2
4	11	5	2.6	13	0
4	11	10	4.2	0	0
4	11	15	14.2	0	0
4	11	20	44.8	0	0
4	11	25	32.6	0	0
4	11	30	0	0	0
4	11	35	1.8	0	0
4	11	40	0	0	0
4	11	45	0	0	0
4	11	50	0	0	0
4	11	55	0	0	1.2
4	12	0	0	0	0
4	12	5	0	0	0.2
4	12	10	0	0	0
4	12	15	0.4	0	0
4	12	20	0	0	0
4	12	25	0	0	0
4	12	30	0	0	0
4	12	35	0.8	0	0
4	12	40	0	0	0
4	12	45	0	0	0
4	12	50	0	0	0
4	12	55	0	0	0
4	13	0	1.6	0	0
4	13	5	0	0	0
4	13	10	0.2	0	0
4	13	15	13.2	0	0
4	13	20	14	0	0
4	13	25	0	0	1.8
4	13	30	0	1.2	0
4	13	35	0	20.2	0
4	13	40	0	41.2	0
4	13	45	0	9.8	0
4	13	50	0.8	24.4	0
4	13	55	0	32.6	0
4	14	0	0	43.4	0
4	14	5	0	17.4	0
4	14	10	0.4	0	0
4	14	15	0	1.8	0
4	14	20	0	0.4	0
4	14	25	0	0	0
4	14	30	0	0	0
4	14	35	0	0.2	0
4	14	40	1.4	0	0
4	14	45	24.8	0	0
4	14	50	13	0	0
4	14	55	30	0	0.2
4	15	0	41.8	0	0
4	15	5	41.2	0	0
4	15	10	6	0	0
4	15	15	1	0	17.4
4	15	20	1	0	12
4	15	25	0	0	0
4	15	30	0	0	17.2
4	15	35	0.8	0	23.8
4	15	40	0	0	18.6
4	15	45	0.4	0	24.6
4	15	50	1	0	6.2
4	15	55	0.8	0	30
4	16	0	0.6	0	1.2
4	16	5	0	0	0.2
4	16	10	0.8	0	0
4	16	15	6.6	0	0
4	16	20	0	0	0
4	16	25	0	0	0
4	16	30	0	0	0
4	16	35	0	0	0
4	16	40	2.2	0	0
4	16	45	13.8	0.2	0
4	16	50	2.6	7.2	0.8
4	16	55	37.6	8.8	0
4	17	0	42	32	0
4	17	5	39.4	9.6	0
4	17	10	34.4	0	0
4	17	15	13	0	0
4	17	20	19.8	0	0
4	17	25	0	0	0.6
4	17	30	0	0	0
4	17	35	0	0	0
4	17	40	0	0	0
4	17	45	0	0	0
4	17	50	0	0	0
4	17	55	0	0	0
4	18	0	0	0	0
4	18	5	1	0	0
4	18	10	0	0	0
4	18	15	2	0	0
4	18	20	0	0	0
4	18	25	0	0	0
4	18	30	0	0	0
4	18	35	2	0	0.4
4	18	40	0	0	6.4
4	18	45	0	0	5
4	18	50	0.8	0.4	0.4
4	18	55	0	0	0
4	19	0	0	0	1
4	19	5	7.8	0	0.8
4	19	10	18	0	0
4	19	15	44.2	0	0
4	19	20	32.4	0	0
4	19	25	14	0	0
4	19	30	14.2	0	0
4	19	35	0	0	0
4	19	40	0	0	0
4	19	45	0.8	0	0
4	19	50	0.2	31.6	0.2
4	19	55	0	15.8	0
4	20	0	0.8	2.4	0
4	20	5	0	31	0.4
4	20	10	0.4	0.4	0
4	20	15	0	0	0
4	20	20	4	0	0.4
4	20	25	19.2	3.4	5
4	20	30	12.8	1	1
4	20	35	34.6	0	0
4	20	40	42.2	0	23.6
4	20	45	15.2	0	0.2
4	20	50	17	0	0.4
4	20	55	0.6	0	0
4	21	0	8.4	16.4	0
4	21	5	0	43.2	0
4	21	10	0	56.4	17.4
4	21	15	1.6	54	0
4	21	20	14.4	58	0.6
4	21	25	64.8	57.2	3
4	21	30	58	17.4	6.6
4	21	35	65.6	12	3
4	21	40	56.8	62.2	7.4
4	21	45	47.2	67.8	2.8
4	21	50	54.8	56	1.6
4	21	55	53.4	60.6	5.8
4	22	0	23.2	53.6	40.4
4	22	5	63.6	53.6	41.8
4	22	10	58	65	31.6
4	22	15	48.2	44.4	35
4	22	20	43	46.2	30.6
4	22	25	44.2	24.4	17.8
4	22	30	73.4	42.2	3.8
4	22	35	31.8	34.8	4.2
4	22	40	14.2	51.2	12
4	22	45	65.8	39.8	2.6
4	22	50	46.4	13.4	2
4	22	55	12.2	68.4	0
4	23	0	9.6	56.4	0.2
4	23	5	51.8	43.4	0
4	23	10	19.8	42.6	5.2
4	23	15	17.4	33.6	0
4	23	20	9.2	66.4	0.6
4	23	25	1.2	33.8	8.8
4	23	30	7.4	43.4	0.2
4	23	35	0.6	35.8	9.6
4	23	40	0	2.6	6.2
4	23	45	0	15	46.2
4	23	50	0	63.8	30.8
4	23	55	1	59.8	36.6
5	0	0	0	70.8	40.2
5	0	5	30.4	21.4	27.8
5	0	10	35.2	0	23.8
5	0	15	60.2	27.6	3.2
5	0	20	56.2	53.2	0
5	0	25	63.2	22.2	0
5	0	30	61	1	0
5	0	35	66.6	0	0.2
5	0	40	66	0	0
5	0	45	57.2	0	9.2
5	0	50	57.2	0	9.6
5	0	55	45.4	0	18
5	1	0	21.6	0.4	4.4
5	1	5	36.8	0	0
5	1	10	51.8	0	0
5	1	15	34.6	0	0
5	1	20	42.6	0	0
5	1	25	59.6	0	3.6
5	1	30	26.6	0	7.6
5	1	35	0	0	1
5	1	40	28.4	0	33.8
5	1	45	26.2	0	38.8
5	1	50	11.2	0	24.2
5	1	55	40.4	0.2	35.2
5	2	0	45.2	8.2	38.8
5	2	5	15.6	63	2.6
5	2	10	0.4	3.6	0
5	2	15	0	0.6	0
5	2	20	1.4	63.2	0
5	2	25	15.2	65	0
5	2	30	0.6	29.2	0
5	2	35	2.2	29	0
5	2	40	0.2	43.8	0
5	2	45	0	51	0.2
5	2	50	0.6	41.4	0
5	2	55	0	48	0
5	3	0	0	10.6	0
5	3	5	0	25.4	2.2
5	3	10	2.2	15.6	3.6
5	3	15	18.2	42	0
5	3	20	40.6	47.6	0
5	3	25	27.6	50	0
5	3	30	58.8	40.6	0.6
5	3	35	32.8	37	0
5	3	40	37.2	47	2.6
5	3	45	46.6	31.8	2.6
5	3	50	33.2	44.4	0
5	3	55	47.2	3.4	0
5	4	0	35.4	2.8	2
5	4	5	21.2	0.6	0
5	4	10	16.8	16	0
5	4	15	1.2	30.8	0
5	4	20	48.2	42.4	0.4
5	4	25	32.2	3.6	0
5	4	30	37.2	0	3.6
5	4	35	30	0	0.6
5	4	40	32.6	0	0
5	4	45	18.8	0	0
5	4	50	51.4	0	0
5	4	55	12.8	0	0
5	5	0	21	0	12.2
5	5	5	16.6	0	44.8
5	5	10	29	0	2.8
5	5	15	7.4	0	26
5	5	20	0.4	0	7
5	5	25	0	0	0
5	5	30	0	0	0
5	5	35	0	0	0
5	5	40	0	3.6	0
5	5	45	6	0	0
5	5	50	11.8	0	0.2
5	5	55	0	0	3.2
5	6	0	0	0	12
5	6	5	1.4	0	0
5	6	10	0	0	0.8
5	6	15	0.4	0.2	3.8
5	6	20	1.2	0	7.8
5	6	25	0	0	19.8
5	6	30	0	0	1.2
5	6	35	0	0	0.8
5	6	40	3.6	4.2	0.4
5	6	45	2	43	0.6
5	6	50	3.2	42.6	11.6
5	6	55	35.8	1.4	26
5	7	0	24.4	0	2.4
5	7	5	50.8	0	36
5	7	10	23	0	50.2
5	7	15	39.8	0.4	51
5	7	20	47.8	0	34.6
5	7	25	49.4	0.8	50.4
5	7	30	66.8	9	15.8
5	7	35	50.4	59	0
5	7	40	15.6	47	22.2
5	7	45	46.8	58.4	36
5	7	50	19.4	27.4	37.2
5	7	55	26.6	0.2	32
5	8	0	34.4	40.8	9
5	8	5	49.6	37.4	20.6
5	8	10	41.8	45.8	15.8
5	8	15	50.4	39	29
5	8	20	59.4	44	52.4
5	8	25	32.6	35.8	26.6
5	8	30	43.2	29	0.6
5	8	35	35	54.6	0
5	8	40	41.4	33.4	0
5	8	45	34.6	18.2	0
5	8	50	45.8	64.8	0.6
5	8	55	32	20.4	1.4
5	9	0	15.4	26.8	0
5	9	5	17.6	36.2	0
5	9	10	42.8	10.8	0
5	9	15	35	12.2	0
5	9	20	17.4	24.8	0
5	9	25	6.8	36.4	0
5	9	30	0.4	34.2	0
5	9	35	0	14.8	0
5	9	40	0	17.6	0
5	9	45	0	1	0
5	9	50	0	22.2	0
5	9	55	1.4	27.8	0
5	10	0	0	2.2	0
5	10	5	0	30.8	0
5	10	10	0	17.8	0
5	10	15	0	0	0
5	10	20	0.6	0	0
5	10	25	0	0	0
5	10	30	0.6	0	3.6
5	10	35	0.4	0	11.6
5	10	40	12.4	0	17.4
5	10	45	0.2	0	5.8
5	10	50	0	0	15.2
5	10	55	2	0	11.6
5	11	0	0	0	20.4
5	11	5	0	0	26.2
5	11	10	0	0	2.8
5	11	15	1.2	0	0.2
5	11	20	1.2	0	0
5	11	25	6.6	0	0
5	11	30	9.8	0	0
5	11	35	31.6	4.6	0
5	11	40	11.2	0.2	0
5	11	45	25.8	0.2	0
5	11	50	39	32.2	0
5	11	55	30.6	22.2	0
5	12	0	35.2	0	0
5	12	5	9.6	0	0
5	12	10	5.6	0	0
5	12	15	36.4	0	0
5	12	20	1.2	0	0
5	12	25	0	0	0
5	12	30	0	0	0
5	12	35	0	0	0
5	12	40	0	0	1
5	12	45	0	0	0
5	12	50	0	0	11
5	12	55	0.6	0	14
5	13	0	0	0	0
5	13	5	0	0	0
5	13	10	1	0	0
5	13	15	1	0	0
5	13	20	0	0	0
5	13	25	0	0	0
5	13	30	0	0	0
5	13	35	0	0.2	0
5	13	40	0	0.4	0
5	13	45	0	22.6	0
5	13	50	0	0	0
5	13	55	0	0	0
5	14	0	5.6	0	0
5	14	5	20.8	0	0
5	14	10	1	0	0
5	14	15	9.4	0	0
5	14	20	5.4	0	0
5	14	25	32	0	0
5	14	30	0	0	0
5	14	35	0	0	0
5	14	40	0	20	0
5	14	45	0	35.8	0.2
5	14	50	0	12.2	0
5	14	55	0	40.2	0
5	15	0	0	30.4	0
5	15	5	0	31	0
5	15	10	0	0.4	0
5	15	15	1.8	0	0
5	15	20	0	0	0
5	15	25	0	0	0
5	15	30	0	0	0
5	15	35	0	0	0
5	15	40	0	0	0
5	15	45	1.4	0	0
5	15	50	26	0	0
5	15	55	15.6	0	7.8
5	16	0	25.6	0	5.4
5	16	5	9	0	16.8
5	16	10	0	0	39.2
5	16	15	0	0	27.8
5	16	20	0	0	27.8
5	16	25	0	0	24.4
5	16	30	0	0	4
5	16	35	0	0	0.4
5	16	40	0	0	0
5	16	45	0	0	0
5	16	50	0	0	0
5	16	55	0	0	0
5	17	0	1.4	0	0
5	17	5	0	0	0
5	17	10	0	0	0
5	17	15	0	0	0
5	17	20	1.6	0	0
5	17	25	0	15	0
5	17	30	0	0	0
5	17	35	0.6	0	0
5	17	40	0	0	0
5	17	45	0.4	0	0
5	17	50	0	0	0
5	17	55	0.4	0	0
5	18	0	0	0	0
5	18	5	8.2	0	0
5	18	10	0.8	0	0
5	18	15	31.6	0	0
5	18	20	36.2	0	0
5	18	25	27	0	0
5	18	30	48	0	0.6
5	18	35	5	0	0
5	18	40	6.6	0	0
5	18	45	0	0	0.4
5	18	50	0	0	0
5	18	55	0	14	0
5	19	0	0.4	11.4	0
5	19	5	0	25.6	0
5	19	10	0.2	0	0
5	19	15	0	0.6	0
5	19	20	0	0	0
5	19	25	0	0	0
5	19	30	0	0	0
5	19	35	0	0	0.2
5	19	40	0	0	1.6
5	19	45	0	0	0
5	19	50	0	0	0.4
5	19	55	2.6	0	0
5	20	0	14.2	0	2.8
5	20	5	5.6	0	7.6
5	20	10	22.2	0	11.6
5	20	15	3	0.2	19.6
5	20	20	0	2.6	0
5	20	25	0	8.2	0
5	20	30	0	0.8	0
5	20	35	3.6	13.2	0
5	20	40	3.8	0.6	0.4
5	20	45	6.2	7.8	0
5	20	50	4.2	0	0
5	20	55	61.2	0	0
5	21	0	33.2	0	1.4
5	21	5	22.2	0	7.2
5	21	10	4	20.4	0.6
5	21	15	52.8	15.6	11
5	21	20	45.6	53.4	5.6
5	21	25	39.4	51.6	0
5	21	30	21	67.4	0.8
5	21	35	40	53.2	11
5	21	40	49.2	48.2	17
5	21	45	21.2	68	1.8
5	21	50	45.2	25	15.8
5	21	55	22.4	4	35.6
5	22	0	8.4	62.4	7
5	22	5	40	64	4.4
5	22	10	1.2	59.4	4.2
5	22	15	0.4	59	4.8
5	22	20	0	33.2	0
5	22	25	1	35.6	6.8
5	22	30	0	20.2	37.2
5	22	35	4.8	69	28.4
5	22	40	7.8	57.8	2.4
5	22	45	22.2	47.2	0
5	22	50	68.8	38.8	0
5	22	55	47.6	15.6	3.8
5	23	0	46.8	3.8	4.2
5	23	5	52.2	66	18.2
5	23	10	37.2	13.8	49.2
5	23	15	22.6	20	37.2
5	23	20	44.8	65.2	16.4
5	23	25	45.8	58	0.4
5	23	30	49.4	33.6	0
5	23	35	48.2	44.4	0
5	23	40	58.4	51.2	0
5	23	45	51.8	10.8	1.4
5	23	50	26.4	9	26.8
5	23	55	41.2	53.2	10
6	0	0	51.4	49	0
6	0	5	45.6	34.4	0
6	0	10	6.6	24.2	1.6
6	0	15	1	18.8	7
6	0	20	0	21	0.8
6	0	25	1.2	2.4	1.4
6	0	30	0.6	7.6	0.8
6	0	35	0	0	13.4
6	0	40	6.8	0	32.2
6	0	45	0	0	27
6	0	50	0	0	7.6
6	0	55	0.8	0	38.2
6	1	0	0	0	49.4
6	1	5	0.8	0.2	30.4
6	1	10	3.2	0	23.4
6	1	15	0	0	36.2
6	1	20	0	0.2	6.2
6	1	25	7.4	0	5
6	1	30	22.2	0	5.2
6	1	35	4.4	0	29.2
6	1	40	55	0	0.8
6	1	45	3	2	0
6	1	50	57.4	2.2	0
6	1	55	67.2	44.4	0
6	2	0	30.2	35.6	0
6	2	5	15	56.2	1
6	2	10	45.6	51.2	10.4
6	2	15	43.2	51.8	0
6	2	20	66.8	31.6	0
6	2	25	39.4	66.2	0
6	2	30	43	52.6	0
6	2	35	59.6	36	0
6	2	40	42	36.8	0
6	2	45	24.6	50.6	0
6	2	50	13.6	35.8	0
6	2	55	25	28	0
6	3	0	32.4	9.4	0
6	3	5	32.8	25.6	0.2
6	3	10	56.6	28.6	0
6	3	15	67	38	0
6	3	20	49.6	57.6	3.2
6	3	25	62.6	37	0
6	3	30	44.6	17.4	0
6	3	35	15.8	42.6	0
6	3	40	30.8	5.4	12.6
6	3	45	19.6	16.2	0
6	3	50	0.8	14.8	0.6
6	3	55	0	18.8	0
6	4	0	0	59	0
6	4	5	1.2	32.2	1.8
6	4	10	24.6	56.6	0
6	4	15	4.8	42.2	0
6	4	20	0.8	27.4	0
6	4	25	0	6.8	0
6	4	30	0.4	8	0.6
6	4	35	6	45	5.6
6	4	40	28.2	41	0
6	4	45	62.2	8	0
6	4	50	62.8	0.8	0
6	4	55	44.2	0	0
6	5	0	57.8	0	0.2
6	5	5	52.4	0	0.8
6	5	10	42.4	0	0.2
6	5	15	56.4	0	4
6	5	20	49.8	0	11.8
6	5	25	46	0	13.4
6	5	30	52.6	0	15.6
6	5	35	46.4	0	31.2
6	5	40	54.6	0	20
6	5	45	24.8	0	0
6	5	50	55.4	0	0
6	5	55	46	0	0
6	6	0	33	1.2	0.8
6	6	5	65	0	8
6	6	10	62.8	0	11.8
6	6	15	52.6	0	0
6	6	20	54.4	0	0
6	6	25	38.4	0	0
6	6	30	12.8	0	3.2
6	6	35	44	0	0
6	6	40	30.4	0	0.4
6	6	45	39	0	4.2
6	6	50	16.8	0.4	8.2
6	6	55	28.4	0.8	12.4
6	7	0	30.2	30.2	24.4
6	7	5	36.6	20.6	47.6
6	7	10	43.8	0	14.6
6	7	15	37.2	0	19.6
6	7	20	51.6	0	14.2
6	7	25	27	0	36.8
6	7	30	30.6	0	39.8
6	7	35	2.8	0	35
6	7	40	1.4	0	37.2
6	7	45	0	10.2	21.6
6	7	50	0	42.2	65.4
6	7	55	1	27.8	28.4
6	8	0	0	6.4	23.6
6	8	5	0	54.4	35.6
6	8	10	1	54	16.6
6	8	15	19	32.2	14.4
6	8	20	42.6	58.8	29
6	8	25	54.4	55	47.8
6	8	30	44.6	66.2	51.8
6	8	35	24	21.8	7.4
6	8	40	41.2	20	39.6
6	8	45	36.4	0.6	33.2
6	8	50	28.8	39.8	26.8
6	8	55	1	62.8	43.4
6	9	0	0	43.2	29.6
6	9	5	0.8	40	25.4
6	9	10	0	27.2	18.6
6	9	15	0	39.6	29.2
6	9	20	0.4	6.2	23
6	9	25	0	27.6	19
6	9	30	0.4	38	0.6
6	9	35	0	0.2	0
6	9	40	5	0	0
6	9	45	0	12.2	0
6	9	50	3.8	65.8	0
6	9	55	0	50.8	0
6	10	0	0	48.8	0
6	10	5	0	37	0.2
6	10	10	0	29	0
6	10	15	1.2	52.8	0
6	10	20	0	21	0
6	10	25	0	0.6	0
6	10	30	0	0.4	0
6	10	35	0	0.2	0
6	10	40	0	10.2	0.4
6	10	45	0	2	0
6	10	50	16	15.2	0
6	10	55	21.6	2.8	0
6	11	0	37.2	0	0
6	11	5	48.6	0	0.4
6	11	10	23.6	0	0
6	11	15	27.4	0	0
6	11	20	33.4	0	0
6	11	25	36.8	0	0
6	11	30	15.4	0	0.6
6	11	35	0	0	1.6
6	11	40	0	0	6
6	11	45	0	0	44
6	11	50	0	0	4
6	11	55	0	0	34.2
6	12	0	0	0	1.6
6	12	5	0	0	1
6	12	10	1.2	0	13.8
6	12	15	48.6	0	9.6
6	12	20	21	0	0
6	12	25	17.8	0	0
6	12	30	21.2	0	0
6	12	35	0	0	0
6	12	40	0	0	0
6	12	45	0.8	0	0
6	12	50	0	0	0
6	12	55	0	0	0
6	13	0	1.2	0	0
6	13	5	0	0	0
6	13	10	0	16.8	0
6	13	15	0	52.8	0
6	13	20	0.4	40.2	0
6	13	25	0.6	33	0
6	13	30	0	28.6	0
6	13	35	0	0.6	0
6	13	40	0	0	0
6	13	45	0.4	0.4	0
6	13	50	0	0	0
6	13	55	1	0	0
6	14	0	18.2	0	0
6	14	5	29.6	0	0.2
6	14	10	59.6	0	0
6	14	15	17.4	0	0
6	14	20	31.8	0	0
6	14	25	26.6	0	0.4
6	14	30	0.4	0	1.8
6	14	35	0.4	0	0.4
6	14	40	0	0	0
6	14	45	0	0	0
6	14	50	0	0	0
6	14	55	0	0	0
6	15	0	0	0	0
6	15	5	0	0	0
6	15	10	0.6	0	0
6	15	15	0	0	0
6	15	20	0	0	0
6	15	25	0	0	0
6	15	30	0	0	0
6	15	35	0	0	0
6	15	40	0	0	0
6	15	45	0	0	0.6
6	15	50	4.4	0	5
6	15	55	0.6	0	14
6	16	0	19.4	0	21
6	16	5	36.4	0	45
6	16	10	31	0	15.4
6	16	15	28.2	0.8	44
6	16	20	32.8	1	4.2
6	16	25	34	43	0.4
6	16	30	20	23	0
6	16	35	3.8	34	0
6	16	40	0	25	0
6	16	45	0	22.4	0
6	16	50	0	0.8	0
6	16	55	0.4	27	0
6	17	0	0	35.6	0
6	17	5	0	0.4	0.2
6	17	10	0	0	0
6	17	15	0	0	0.2
6	17	20	0	0	0
6	17	25	1	0	0
6	17	30	0	0	0
6	17	35	0	0	0
6	17	40	0	0	0
6	17	45	1	0	0
6	17	50	0	0	0
6	17	55	0	0	0.8
6	18	0	0	0	0
6	18	5	3.6	0	0
6	18	10	0	0	0
6	18	15	0	0	0
6	18	20	0	0	0
6	18	25	0	0	0
6	18	30	0	0.6	0
6	18	35	0	0	0.4
6	18	40	0	0	2.2
6	18	45	9	0	0
6	18	50	64.2	0	0
6	18	55	47.6	0	0
6	19	0	42.4	0	0
6	19	5	37.4	0	0
6	19	10	0	0.2	0
6	19	15	0	10.6	0
6	19	20	0.4	0	0
6	19	25	0	9.4	0
6	19	30	0.6	0	0
6	19	35	0	0	0
6	19	40	0	0	0
6	19	45	0	0	0
6	19	50	0	0	4.2
6	19	55	0	3.6	0
6	20	0	0	0.8	4.2
6	20	5	2.2	39.6	10.4
6	20	10	15	47.4	12
6	20	15	46.2	0.8	5
6	20	20	40.6	0.4	40.2
6	20	25	43.2	0	26.8
6	20	30	58.6	0	0.2
6	20	35	23.6	0	0
6	20	40	21.4	0	0
6	20	45	0	0	0
6	20	50	0	0	0
6	20	55	0.2	0	0.4
6	21	0	0.4	9.6	0
6	21	5	13.2	1	11.6
6	21	10	10.8	34.6	0
6	21	15	50	66.8	0.4
6	21	20	54.4	64.8	11.4
6	21	25	33.2	51.8	6.2
6	21	30	54	26.4	13.2
6	21	35	64.8	64.2	0.2
6	21	40	58.8	22	4
6	21	45	61.4	13.2	2.8
6	21	50	48.6	54.4	0
6	21	55	68.8	40.6	10.2
6	22	0	58.8	35.6	20.4
6	22	5	56.2	52.4	44.6
6	22	10	41.4	44.8	8.6
6	22	15	23.6	72.6	0
6	22	20	10.2	31.6	0
6	22	25	54.6	25.4	0.4
6	22	30	52.4	65.2	16
6	22	35	4.8	71.6	7
6	22	40	45.8	42.8	33.4
6	22	45	22.2	73.2	33
6	22	50	0.4	1.4	11.4
6	22	55	0	47.4	0
6	23	0	0	52.6	0
6	23	5	0.2	66	0.4
6	23	10	12.6	34.2	0
6	23	15	54.2	8.6	0.8
6	23	20	53.6	1	4.6
6	23	25	55	5.4	4
6	23	30	60	0	7
6	23	35	63.6	0	53.4
6	23	40	61.2	0	50.8
6	23	45	56	0	28.2
6	23	50	30	0	2.6
6	23	55	10.2	0	1.4
7	0	0	0.4	0	0
7	0	5	0.4	0.4	0
7	0	10	7	0	0
7	0	15	0	8.2	0.6
7	0	20	20	2.8	1.2
7	0	25	60.2	44.8	0.8
7	0	30	57.8	65.2	17
7	0	35	60.2	69.6	0.4
7	0	40	67.2	45	1
7	0	45	54	55.2	1.2
7	0	50	39.8	46.4	25
7	0	55	66.4	57.6	10
7	1	0	52.2	43.4	2
7	1	5	42.4	51.2	2.8
7	1	10	7	57.2	0.6
7	1	15	0	67.4	12.8
7	1	20	1.6	26.2	11.8
7	1	25	1.4	46.4	32
7	1	30	0.6	72	41.8
7	1	35	0.6	29.2	57.6
7	1	40	0.6	44	60
7	1	45	4.8	30.4	55.2
7	1	50	0	43.8	15
7	1	55	4.6	48.4	34.8
7	2	0	0	47.4	29.6
7	2	5	47.2	45	36.8
7	2	10	39.8	46.2	1.2
7	2	15	48.6	29.8	0
7	2	20	63.8	37.4	0
7	2	25	46.2	36	0
7	2	30	47.2	40.4	0
7	2	35	67	40.2	0
7	2	40	36.6	20	0
7	2	45	20.2	2	0
7	2	50	34	0.4	0
7	2	55	35.4	0	0
7	3	0	40.6	0	0.4
7	3	5	52.4	0	0.4
7	3	10	34.6	0	0
7	3	15	34.6	0	2.6
7	3	20	25.8	0	0
7	3	25	23.8	0	0.4
7	3	30	31.6	0	0
7	3	35	48.4	0	0
7	3	40	37.8	0	0
7	3	45	45.8	3.2	0
7	3	50	17.4	0	0
7	3	55	13.8	0	0
7	4	0	1.8	0	0
7	4	5	0	0	2.6
7	4	10	30	0	0
7	4	15	45.6	0	0
7	4	20	40.4	0	0
7	4	25	61	0	0
7	4	30	43.6	5.2	0
7	4	35	57.4	0.4	0.4
7	4	40	33.4	0.6	0
7	4	45	30.8	13.8	0
7	4	50	44.6	46.6	0
7	4	55	4.4	14.2	7.4
7	5	0	9.8	0	2.2
7	5	5	0	0	0.2
7	5	10	0	0	0
7	5	15	0	0	0
7	5	20	7.4	0	0
7	5	25	49.6	0	0.6
7	5	30	47.2	0	0
7	5	35	21	0	0
7	5	40	0.2	0	0
7	5	45	0	0	0.4
7	5	50	0	0	8.6
7	5	55	0	0	1.4
7	6	0	0	0	18.8
7	6	5	0.4	0	29.6
7	6	10	0	0	0.4
7	6	15	3.6	0	0
7	6	20	14.2	0.8	0
7	6	25	35.6	0	0
7	6	30	36	29.8	1.4
7	6	35	23	8.2	0
7	6	40	4.4	39.4	0.6
7	6	45	1.4	6.6	14.2
7	6	50	1.4	0	0.8
7	6	55	0	47	0
7	7	0	0	45.6	0
7	7	5	1.6	68.6	6.4
7	7	10	0	36.4	3.8
7	7	15	6	40.4	43.4
7	7	20	0	44	52.4
7	7	25	6	56.4	25.8
7	7	30	33.8	23	2
7	7	35	55	36	0.2
7	7	40	24.4	57.2	1
7	7	45	28.4	40.8	36.2
7	7	50	33.2	45.6	53.2
7	7	55	26.4	43	45.4
7	8	0	41	60.2	48.2
7	8	5	45.8	49	41
7	8	10	38.6	68.6	0.8
7	8	15	39.2	46	5.4
7	8	20	54.2	49.4	38.6
7	8	25	32.8	37.6	44
7	8	30	29.2	24.6	53.2
7	8	35	10.6	45.8	58.4
7	8	40	37.6	29	5.6
7	8	45	34.4	13.4	23.8
7	8	50	43.8	47.8	2.2
7	8	55	23.6	62.2	0.6
7	9	0	2.4	45.8	32.2
7	9	5	32.4	57	45.8
7	9	10	6.6	52	19.6
7	9	15	3.4	50.6	22.2
7	9	20	0	50.2	0
7	9	25	0	38	0
7	9	30	1.2	2	0
7	9	35	0	0	0.4
7	9	40	0	1.2	0
7	9	45	0	48.6	0
7	9	50	0	64.2	0
7	9	55	0	54.4	0
7	10	0	8.2	18	0
7	10	5	0	0	0
7	10	10	0	0.4	0
7	10	15	0	40.6	0
7	10	20	0	35.4	0
7	10	25	3.4	4.2	0
7	10	30	0	9	0
7	10	35	9	51	4.2
7	10	40	0	42.2	0
7	10	45	0	19	0.4
7	10	50	0	34.2	0
7	10	55	4	0.6	0
7	11	0	0	0	0.2
7	11	5	0	0	0
7	11	10	0	0	0
7	11	15	0.4	0	0
7	11	20	1	0	0
7	11	25	9.6	0	0
7	11	30	5.4	0	1.2
7	11	35	29.4	0	0
7	11	40	53.4	0	0.8
7	11	45	33.4	0	0
7	11	50	43	0	0
7	11	55	60.4	0	0
7	12	0	19.2	0	0
7	12	5	22.2	0	0
7	12	10	36	0	0
7	12	15	10.8	0	0
7	12	20	12.6	0	0
7	12	25	17.2	0	0
7	12	30	38.2	0	0
7	12	35	0	0	0
7	12	40	0.4	0	1.2
7	12	45	0	0	18.8
7	12	50	0	0.4	0.6
7	12	55	0.4	0.2	0.4
7	13	0	0	23.4	21.8
7	13	5	0	7.6	38.2
7	13	10	0	0.4	33.4
7	13	15	0	0	23.8
7	13	20	0	0	18.2
7	13	25	0	0	0
7	13	30	0	0	0
7	13	35	0	0	0
7	13	40	0	0	0
7	13	45	0	0	0
7	13	50	0.8	0	0.8
7	13	55	0	0	0
7	14	0	0	0	0
7	14	5	0	0	0
7	14	10	0	0	0
7	14	15	0	0	0
7	14	20	0	0	0
7	14	25	0	0	0
7	14	30	1.4	0	0
7	14	35	0	0	0
7	14	40	6	0	0
7	14	45	46.2	0	0
7	14	50	30.2	0	0
7	14	55	30.8	0	0
7	15	0	44.2	0	0
7	15	5	11.2	0	0
7	15	10	0	0	0
7	15	15	0.4	0	0.2
7	15	20	0	0	2.4
7	15	25	0	0	0
7	15	30	0.4	0.4	0
7	15	35	0	16.2	0
7	15	40	0	0.2	0
7	15	45	0	17.4	0
7	15	50	0	14.8	0
7	15	55	0	19.4	0
7	16	0	0	29	0
7	16	5	0	0	0
7	16	10	0	0	0
7	16	15	0	0	0
7	16	20	0	0	0
7	16	25	0	0	0
7	16	30	0	0	0
7	16	35	0	0	12.8
7	16	40	2.6	0	0
7	16	45	11.6	0.4	0
7	16	50	21.4	0	0
7	16	55	17.2	0	0
7	17	0	35.6	0	0
7	17	5	37	0	0.2
7	17	10	23.8	0	0
7	17	15	0.6	0	0
7	17	20	0	0	0.4
7	17	25	0	0	0
7	17	30	0	0	0
7	17	35	0	0	7.2
7	17	40	0	0	4.6
7	17	45	0	0	0.6
7	17	50	0.4	0	0.4
7	17	55	0	0	0
7	18	0	0	0	0
7	18	5	0	0	0
7	18	10	0	0	0
7	18	15	0	0	0
7	18	20	0	0	0
7	18	25	0.6	0	0
7	18	30	0	0.2	0
7	18	35	0	0	0.4
7	18	40	0	0	0
7	18	45	0	0.2	0
7	18	50	0	43.6	0
7	18	55	3.2	13.2	0
7	19	0	24.8	17.2	0
7	19	5	18.8	0	0
7	19	10	19.6	0.6	0.4
7	19	15	0	0.8	0
7	19	20	0	29.6	0
7	19	25	0	0.4	0
7	19	30	0	0	0
7	19	35	0	0	0
7	19	40	0	0	0
7	19	45	0	0	0.6
7	19	50	0	0	9.6
7	19	55	0	0	0
7	20	0	0.4	0	0
7	20	5	2	0	0
7	20	10	1	0	0.2
7	20	15	11.6	1	6.4
7	20	20	9.6	0	39
7	20	25	17.8	0	23
7	20	30	17	16.6	18.2
7	20	35	3	1.4	0.6
7	20	40	7.6	29	2.8
7	20	45	0	64.8	1
7	20	50	0	70.8	0
7	20	55	1	42	0
7	21	0	5.8	38.8	5
7	21	5	0.2	32.8	1.4
7	21	10	15.6	26.4	8.2
7	21	15	35.6	12.4	4
7	21	20	32.8	52.8	17.8
7	21	25	36.8	40	0.6
7	21	30	44.2	1	4.8
7	21	35	36	0	5.6
7	21	40	7.8	0	14.2
7	21	45	20.6	0	14.6
7	21	50	39	0	0.2
7	21	55	45	1	0
7	22	0	38.2	23	0
7	22	5	19.4	33.8	5
7	22	10	0.6	1.2	0
7	22	15	1.2	48.4	0.6
7	22	20	3.6	59.4	11.2
[truncated: 6,068 more rows]

## Sheet: Fig1B
Phase shift
	Phase shift (hr)			Statistical analysis summary
	Conrtol	QIH		Unpaired t test with Welch's correction
QIH induction#1	0.23	0.28		P value	0.1045
QIH induction#2	0.27	0.34		One- or two-tailed P value?	Two-tailed
QIH induction#3	0.04	-0.49		Welch-corrected t, df	t=1.701, df=19.90
QIH induction#4	0.35	-1.67		Mean of Control	0.03833
QIH induction#5	-0.15	0.54		Mean of QIH	-0.4419
QIH induction#6	-0.51	-1.05		Difference between means (B - A) ± SEM	-0.4802 ± 0.2823
QIH induction#7		-0.98		95% confidence interval	-1.069 to 0.1088
QIH induction#8		-0.75		R squared (eta squared)	0.127
QIH induction#9		-0.66		F-test
QIH induction#10		-0.12		F, DFn, Dfd	9.507, 15, 5
QIH induction#11		-1.35		P value	0.021
QIH induction#12		-2.19
QIH induction#13		0.94		Sample size, Control	6
QIH induction#14		0.72		Sample size, QIH	16
QIH induction#15		-1.59
QIH induction#16		0.96
number of mice n=3 for Control and 8 for QIH
Recording was performed twice for each mouse

## Sheet: Fig1C
Time of induction vs. Phase shift
	Time (CT)	Phase shift (hr)		Statistical analysis summary
QIH induction#1	2.3463	0.28		Pearson r
QIH induction#2	2.49	0.34		r	0.1809
QIH induction#3	1.062	-0.49		95% confidence interval	-0.3458 to 0.6209
QIH induction#4	1.4499	-1.67		R squared	0.03272
QIH induction#5	3.1722	0.54		P value (two-tailed)	0.5026
QIH induction#6	4.8189	-1.05		Number of XY Pairs	16
QIH induction#7	2.2351	-0.98
QIH induction#8	2.3693	-0.75
QIH induction#9	10.0404	-0.66
QIH induction#10	13.2887	-0.12
QIH induction#11	9.5369	-1.35
QIH induction#12	9.273	-2.19
QIH induction#13	13.5359	0.94
QIH induction#14	13.9426	0.72
QIH induction#15	11.749	-1.59
QIH induction#16	10.352	0.96
number of mice n=8
Recording was performed twice for each mouse

## Sheet: Fig1D
Minimum body temperature vs. QIH duration
	Min. Body Temperature (℃)	Duration of QIH (min)		Statistical analysis summary
QIH induction#1	24.625	1375		Pearson r
QIH induction#2	25.1875	540		r	-0.7066
QIH induction#3	23.9375	1715		95% confidence interval	-0.8904 to -0.3246
QIH induction#4	23.8125	2840		R squared	0.4993
QIH induction#5	23.875	3475		P value (two-tailed)	0.0022
QIH induction#6	24.3125	980		Number of XY Pairs	16
QIH induction#7	23.75	2800
QIH induction#8	24.25	1290
QIH induction#9	24.625	1850
QIH induction#10	25.1875	1240
QIH induction#11	23.9375	3325
QIH induction#12	23.8125	2460
QIH induction#13	23.875	1395
QIH induction#14	24.3125	1315
QIH induction#15	23.75	2575
QIH induction#16	24.25	1450
number of mice n=8
Recording was performed twice for each mouse

## Sheet: Fig1E
Minimum body temperature vs. Phase shift
	Min. Body Temperature (℃)	Phase shift (hr)		Statistical analysis summary				Min. Body Temperature (℃)	Phase shift (hr)		Statistical analysis summary
QIH induction#1	24.625	0.28		Pearson r			QIH induction#1	24.625	0.28		Pearson r
QIH induction#2	25.1875	0.34		r	0.3053		QIH induction#2	25.1875	0.34		r	0.3957
QIH induction#3	29.125	1.43		95% confidence interval	-0.06180 to 0.5996		QIH induction#3	23.9375	-0.49		95% confidence interval	-0.1244 to 0.7452
QIH induction#4	23.9375	-0.49		R squared	0.09319		QIH induction#4	23.8125	-1.67		R squared	0.1566
QIH induction#5	30.75	0.39		P value (two-tailed)	0.1009		QIH induction#5	23.875	0.54		P value (two-tailed)	0.1292
QIH induction#6	23.8125	-1.67		Number of XY Pairs	30		QIH induction#6	24.3125	-1.05		Number of XY Pairs	16
QIH induction#7	23.875	0.54					QIH induction#7	23.75	-0.98
QIH induction#8	34.875	0.23					QIH induction#8	24.25	-0.75
QIH induction#9	35.125	0.27					QIH induction#9	24.625	-0.66
QIH induction#10	24.3125	-1.05					QIH induction#10	25.1875	-0.12
QIH induction#11	30.75	0.48					QIH induction#11	23.9375	-1.35
QIH induction#12	23.75	-0.98					QIH induction#12	23.8125	-2.19
QIH induction#13	35.5	0.04					QIH induction#13	23.875	0.94
QIH induction#14	24.25	-0.75					QIH induction#14	24.3125	0.72
QIH induction#15	30.875	-0.5					QIH induction#15	23.75	-1.59
QIH induction#16	24.625	-0.66					QIH induction#16	24.25	0.96
QIH induction#17	25.1875	-0.12					number of mice n=8
QIH induction#18	29.125	-0.07					Recording was performed twice for each mouse
QIH induction#19	23.9375	-1.35
QIH induction#20	30.75	0.41
QIH induction#21	23.8125	-2.19
QIH induction#22	23.875	0.94
QIH induction#23	34.875	0.35
QIH induction#24	35.125	-0.15
QIH induction#25	24.3125	0.72
QIH induction#26	30.75	0.8
QIH induction#27	23.75	-1.59
QIH induction#28	35.5	-0.51
QIH induction#29	24.25	0.96
QIH induction#30	30.875	-0.76
number of mice n=15
Recording was performed twice for each mouse

## Sheet: Fig1F
QIH duration vs. Phase shift
	Duration of QIH (min)	Phase shift (hr)		Statistical analysis summary
QIH induction#1	1375	0.28		Pearson r
QIH induction#2	540	0.34		r	-0.4588
QIH induction#3	1715	-0.49		95% confidence interval	-0.7777 to 0.04771
QIH induction#4	2840	-1.67		R squared	0.2105
QIH induction#5	3475	0.54		P value (two-tailed)	0.0738
QIH induction#6	980	-1.05		Number of XY Pairs	16
QIH induction#7	2800	-0.98
QIH induction#8	1290	-0.75
QIH induction#9	1850	-0.66
QIH induction#10	1240	-0.12
QIH induction#11	3325	-1.35
QIH induction#12	2460	-2.19
QIH induction#13	1395	0.94
QIH induction#14	1315	0.72
QIH induction#15	2575	-1.59
QIH induction#16	1450	0.96
number of mice n=8
Recording was performed twice for each mouse

## Sheet: Fig1G
Period
					Statistical analysis summary
	Period (hr)				Repeated measures ANOVA
Mouse	pre QIH	post QIH1	post QIH2		Assume sphericity?	No
#1	23.6679	23.5683	23.6603		F	0.9545
#2	23.662	23.7283	23.2568		P value	0.3948
#3	23.867	23.8851	24.1157		Geisser-Greenhouse's epsilon	0.806
#4	23.9157	23.79	23.7777		R squared	0.12
#5	23.6736	23.7951	23.5597
#6	23.4607	23.7894	23.6369		Was the matching effective?
#7	23.6793	23.689	23.791		F	2.374
#8	23.7389	23.948	23.6089		P value	0.0799
number of mice n=8					R squared	0.5109
					ANOVA table	SS
					Treatment (between columns)	0.04015
					Individual (between rows)	0.3494
					Residual (random)	0.2944
					Total	0.684
					Data summary
					Number of treatments (columns)	3
					Number of subjects (rows)	8

## Sheet: Fig2A
Body temperature
	Representative Body Temperature (℃)					Body Temperature (℃)
Time (hr)	QIH	Control				Control								QIH
0.166667	36.3	36.1		Time (hr)	Condition	#1	#2	#3	#4	#5	#6	#7	#8	#1	#2	#3	#4	#5	#6	#7
0.333333	36.9	35.9		0.166667	Pre-QIH (3 days)	36.1	36.4	36.1	35.5	35	36	35.9	35.6	36.3	36.2	35.9	36.3	35.2	35.4	35.7
0.5	36.7	35.8		0.333333		35.9	36.2	36.3	35.5	34.6	36.4	36.1	35.7	36.9	36	35.8	36.1	35.2	35.4	35.7
0.666667	36.2	35.7		0.5		35.8	36.3	36.2	35.6	34.7	36.7	36.7	35.6	36.7	36	35.7	36.5	35.1	35.4	35.6
0.833333	35.5	36.6		0.666667		35.7	36.2	36	36	34.6	36.3	36.4	35.6	36.2	36.1	35.9	36.8	35	35.4	35.3
1	35.4	36.2		0.833333		36.6	36	36.1	35.1	34.5	35.9	36.1	35.9	35.5	36	36.3	36.4	35	35.4	35.1
1.16667	35.4	35.8		1		36.2	35.9	36.1	35.2	34.8	35.5	36.1	36.7	35.4	35.9	36	36.5	34.9	35.1	34.9
1.33333	35.2	35.9		1.16667		35.8	35.5	36.4	35.4	35	35.7	35.9	36.8	35.4	36.7	35.6	35.6	35.1	35.8	35.5
1.5	35.4	35.8		1.33333		35.9	35.7	36	36.2	35.3	35.6	35.9	36.6	35.2	36.2	35.9	35.6	35.1	36.4	36.2
1.66667	35.2	36		1.5		35.8	35.5	36.1	36.5	35.4	35.7	36.1	36.3	35.4	35.4	35.5	35.6	35.1	36.6	36.7
1.83333	35.3	35.7		1.66667		36	36	36.2	35.9	35.2	35.4	36.5	36.3	35.2	35.6	35.6	35.6	35.4	36.6	36.9
2	35.6	35.6		1.83333		35.7	35.9	36.4	35.9	35.3	35.2	36.1	36.2	35.3	35.7	35.9	35.5	35.2	36.1	36.9
2.16667	35.6	35.8		2		35.6	36	36.2	35.9	35	35.5	35.9	35.9	35.6	35.6	36.1	35.8	35.3	36	36.7
2.33333	36.4	35.4		2.16667		35.8	36.1	36	35.9	35.2	35.4	35.7	35.9	35.6	35.7	36.2	35.8	35.2	35.9	36
2.5	35.6	35.9		2.33333		35.4	35.8	35.9	36	35.3	35.4	35.5	35.7	36.4	36.4	35.7	36	35.2	35.8	35.5
2.66667	35.4	36.4		2.5		35.9	36	35.8	37.2	35.3	35.2	35.5	36	35.6	36.3	35.9	36.6	35.1	35.7	35.1
2.83333	35.1	36.6		2.66667		36.4	35.9	35.9	37.5	35.3	35.4	35.5	36	35.4	36.6	35.8	36.1	35	35.6	34.6
3	34.9	36.1		2.83333		36.6	35.9	36.1	37.7	35.7	35	35.4	35.8	35.1	36	35.9	35.8	35.1	35.7	34.4
3.16667	35.1	36.3		3		36.1	35.6	36.7	37.2	35.8	35.2	35.4	35.7	34.9	35.8	36	35.8	35.2	36	34.2
3.33333	36	36.4		3.16667		36.3	35.5	36.5	36.9	35.6	35.7	35.6	35.6	35.1	35.5	36.2	35.7	35.1	36	34.5
3.5	36.7	36.6		3.33333		36.4	35.5	36.3	36.9	36.3	36.2	35.8	36.4	36	35.4	35.9	35.6	35.4	35.9	34.3
3.66667	36.4	36.1		3.5		36.6	35.5	36.3	37.2	35.9	36.3	35.7	36.4	36.7	35.2	35.7	35.1	36.1	35.4	34.4
3.83333	35.6	35.8		3.66667		36.1	35.4	36.1	37	35.6	36	35.5	36.2	36.4	35.6	35.4	35.5	36.4	35.4	34.3
4	35.6	35.8		3.83333		35.8	35.6	36.1	36.9	36	35.9	35.8	36.1	35.6	35.5	35.7	35.4	36.8	35.3	34.3
4.16667	35.4	35.9		4		35.8	35.9	35.9	36.4	36.6	35.6	35.6	36.1	35.6	35.5	35.7	35.6	36.4	35.4	34.9
4.33333	35.2	35.7		4.16667		35.9	36.2	35.8	36.2	36.6	35.9	35.6	35.9	35.4	35.5	35.7	36.4	36.1	35.4	34.6
4.5	35.1	35.6		4.33333		35.7	36.2	35.9	36	36.7	35.9	35.8	35.8	35.2	35.5	35.9	35.6	35.8	35.2	34.4
4.66667	35.4	36		4.5		35.6	36.2	36.1	36.8	36.8	35.7	36	35.5	35.1	35.9	35.9	35.3	35.8	35.3	34.7
4.83333	35.6	36		4.66667		36	36.3	35.9	37	36.7	35.6	35.5	35.4	35.4	35.9	35.7	35.8	35.7	35.3	34.6
5	35.7	36.1		4.83333		36	35.9	35.9	37.1	37.3	35.7	35.4	35.4	35.6	35.4	36.3	35.8	35.7	35.2	34.7
5.16667	35.8	35.9		5		36.1	35.7	35.9	37	37	35.9	35.6	35.5	35.7	35.2	36.6	36.1	35.4	35.6	34.7
5.33333	35.7	36.4		5.16667		35.9	35.7	36	36.7	36.8	35.7	35.8	35.5	35.8	34.9	36.9	35.5	35.4	36.1	34.5
5.5	35.6	36.9		5.33333		36.4	35.4	35.8	36.5	37.6	35.4	35.7	35.3	35.7	35	36.7	36.2	35.3	35.9	34.5
5.66667	35.2	37.4		5.5		36.9	35.9	35.8	36.2	36.9	35.6	35.9	36.3	35.6	35	36.4	35.5	35.4	35.7	34.8
5.83333	35.2	37.1		5.66667		37.4	35.9	35.7	35.9	36.5	35.5	36.8	35.9	35.2	35.4	36	35.3	35.4	36	35.1
6	35.6	36.3		5.83333		37.1	35.7	35.6	35.6	36.8	35.6	36.8	35.6	35.2	35.6	35.7	35.3	35.3	36.1	34.7
6.16667	35.6	36.3		6		36.3	35.9	35.6	35.6	37.2	36.2	36.6	35.8	35.6	35.8	35.6	35.3	35.4	35.9	34.6
6.33333	35.7	36.2		6.16667		36.3	36.1	36.2	36.1	37	35.8	36.8	35.8	35.6	36.1	35.7	35.2	35.7	35.7	34.8
6.5	36.3	35.9		6.33333		36.2	36.3	36.6	36.9	36.8	35.8	36.3	35.6	35.7	35.7	35.8	35.2	36	35.5	34.7
6.66667	36	36.1		6.5		35.9	36.2	36.4	37.7	36.8	35.8	35.9	35.7	36.3	35.6	35.7	35.6	35.6	35.4	34.9
6.83333	35.7	36		6.66667		36.1	36.1	36.1	37.3	36.6	35.7	35.8	35.8	36	35.5	35.7	35.5	35.8	35.2	35.9
7	35.8	35.8		6.83333		36	36.3	36.2	36.9	37	35.4	35.7	36	35.7	35.8	35.8	35.8	35.7	35.2	35.9
7.16667	35.9	36.1		7		35.8	36.7	36.1	36.8	37	35.4	35.7	36.1	35.8	35.8	35.9	36.4	35.5	35.4	35.5
7.33333	35.6	36		7.16667		36.1	36.7	36.2	36.9	37.1	36	35.6	36.1	35.9	35.8	35.7	36.1	35.6	35.9	35.2
7.5	35.4	35.9		7.33333		36	36.5	36.4	37.2	37	36.2	35.7	36	35.6	35.7	35.6	35.3	35.9	36	34.8
7.66667	35.8	36.1		7.5		35.9	37.3	36.3	37.2	36.7	36.4	36.2	36	35.4	35.7	35.6	35.2	35.7	35.7	34.6
7.83333	35.9	36.5		7.66667		36.1	37.5	36.1	37	36.9	36	36	37.1	35.8	35.6	35.5	35	35.7	35.5	34.6
8	36.6	36.5		7.83333		36.5	37.2	37.4	37.2	36.9	36.1	36.1	36.9	35.9	35.5	35.6	35.1	35.6	35.4	34.7
8.16667	36.6	36.6		8		36.5	36.9	38.3	37.3	36.8	35.8	36.4	36.7	36.6	35.6	35.9	35.3	35.9	35.3	34.9
8.33333	37.5	36.9		8.16667		36.6	37.5	38.3	38	37.1	36.2	36.5	36.5	36.6	35.7	35.9	35.8	35.7	35.4	35.6
8.5	37.6	36.9		8.33333		36.9	38.1	37.8	38.2	37.6	37.3	36.2	36.7	37.5	35.5	35.6	35.6	36	36.1	35.2
8.66667	37.3	36.8		8.5		36.9	38	37.3	38	38	38	36.8	37.1	37.6	35.9	35.4	36	36.7	36.6	35.7
8.83333	37.3	37.3		8.66667		36.8	37.5	37.1	37.7	37.4	38.5	36.6	37	37.3	35.9	35.7	36.5	36.4	36.6	36.2
9	38	38.3		8.83333		37.3	37.1	37.1	37.7	37.1	38.5	37.3	37.3	37.3	36.2	35.9	35.8	36.5	37.2	36.4
9.16667	37.5	37.9		9		38.3	37.7	37.3	37.2	36.5	38.3	37.9	37.3	38	36.3	36.2	36.1	37.4	37.2	36.7
9.33333	36.9	37.1		9.16667		37.9	37.8	37	36.8	36.4	38.2	37.7	37.3	37.5	36.7	36.1	36.4	37.6	36.9	37.5
9.5	37.9	37.6		9.33333		37.1	37.8	36.9	37.2	36.5	38.3	37.2	37.2	36.9	36.4	35.5	36.9	37.4	37.1	37.9
9.66667	38	38.4		9.5		37.6	37.9	37	37.5	36.5	38.3	36.7	37.3	37.9	36.9	35.9	36.8	36.8	37.3	38.2
9.83333	37.5	38.2		9.66667		38.4	37.5	37.8	38	36.6	38.3	37.5	37.5	38	36.8	36	36.9	37.1	37.6	37.9
10	37.5	37.3		9.83333		38.2	36.8	38.2	37.9	37.1	38.2	37.8	37.3	37.5	37.4	36.3	37.4	37.6	37.9	38.4
10.1667	37.9	37.2		10		37.3	36.5	38.1	37.4	36.8	37.8	37.4	37.5	37.5	37.5	36.2	37.6	37.8	38	38.4
10.3333	37.6	37		10.1667		37.2	36.7	38.1	37.2	36.1	37.9	37	37.3	37.9	38	36.5	37.1	37.4	37.9	37.5
10.5	37	37.1		10.3333		37	36.4	37.8	37	36.2	37.8	37.2	37.6	37.6	37.4	36.5	37	37.4	38.1	37.4
10.6667	36.4	37.1		10.5		37.1	36.4	37.6	36.8	36.5	37	37.4	37.5	37	37.2	37.4	37.4	37.6	37.6	37.2
10.8333	36.2	37.7		10.6667		37.1	36.4	37.1	36.8	36.1	36.6	37.3	37.5	36.4	37.5	37.8	37.3	37.2	37	36.9
11	36.9	37.6		10.8333		37.7	36.6	36.9	37.5	36.4	36.4	36.9	37.1	36.2	37.3	38.2	37	37.1	36.6	36.9
11.1667	37.7	38.1		11		37.6	36.4	36.5	37.6	36.3	36.2	36.9	37.1	36.9	36.8	37.9	37.3	37.1	36.9	36.7
11.3333	37.1	38.4		11.1667		38.1	36.5	36.4	37.6	36.3	36.3	37	37.3	37.7	36.4	38.3	37.7	36.9	37.2	36.7
11.5	37.2	38.1		11.3333		38.4	36.3	36.3	37.5	36.4	36.5	36.8	37.6	37.1	36.3	38	37.5	36.3	37.5	36.8
11.6667	36.7	37.9		11.5		38.1	36.3	36.6	37.2	36.6	36.5	36.6	37.4	37.2	37	37.8	37.2	36.4	37.2	37.2
11.8333	36.2	37.9		11.6667		37.9	36.1	36.4	36.6	36.3	36.7	36.4	37.5	36.7	37.3	37.5	37.1	36.9	37.1	37.1
12	36	37.6		11.8333		37.9	36.3	36.4	36.2	36.4	37.2	36.1	37.4	36.2	36.7	37.4	37	37.1	37.2	37
12.1667	35.9	36.9		12		37.6	36.7	36.3	35.9	36.6	37.6	36.4	36.9	36	36.8	36.9	37	36.7	37.5	37.1
12.3333	35.8	36.9		12.1667		36.9	36.9	36.2	36	36.5	37	36.6	37.2	35.9	37.1	36.9	37	36.7	37.6	37.3
12.5	35.9	37.4		12.3333		36.9	36.4	36.2	35.9	36.8	37.5	36.4	37.1	35.8	36.8	36.4	37	36.6	37.8	38.2
12.6667	36.4	37		12.5		37.4	36.3	36.5	35.9	36.7	37.8	36.6	36.8	35.9	36.7	36.9	36.6	36.9	37.7	38.3
12.8333	36.9	36.8		12.6667		37	36.1	36.9	36.9	36.8	38.2	37	36.6	36.4	36.8	36.9	36.9	36.9	38	38.2
13	37.9	36.7		12.8333		36.8	36.8	36.6	36.8	36.7	38	36.9	36.9	36.9	36.7	36.8	36.5	37.5	38.1	38.2
13.1667	37.2	36.9		13		36.7	36.9	37.3	36.2	36.9	37.7	36.8	37.1	37.9	36.7	37.5	37.3	37.9	37.9	37.7
13.3333	36.2	36.6		13.1667		36.9	36.7	38.2	36	37.8	37	36.6	37.2	37.2	36.8	38.2	37.8	37.7	37.6	37.7
13.5	36	37.7		13.3333		36.6	36.6	38.4	36	37.3	36.5	36.5	37.1	36.2	37	38.1	38.1	37.6	37.1	37.5
13.6667	35.8	38.3		13.5		37.7	37.2	37.4	36	37.1	35.9	36.8	37.2	36	36.9	37.4	37.9	37.6	37.1	37.2
13.8333	35.7	38.2		13.6667		38.3	37.7	37.8	36.1	37	35.7	36.5	37.3	35.8	36.8	36.9	37.7	37.4	36.9	36.8
14	35.9	37.9		13.8333		38.2	37.7	37.3	35.9	36.5	35.7	36.3	37.6	35.7	37.3	36.5	37.7	37.6	36.7	36.5
14.1667	35.9	38.5		14		37.9	37.2	37.9	35.7	36.2	35.7	36.6	37.3	35.9	37.6	36.3	37.4	37.4	36.6	36.7
14.3333	36.4	38.3		14.1667		38.5	36.8	38.3	35.7	35.4	35.9	36.3	37.3	35.9	37.7	36.1	36.8	36.7	36.4	36.7
14.5	36.8	38.1		14.3333		38.3	36.4	38.2	36.3	35.4	36.2	36.3	36.9	36.4	37	36.5	36.4	36.8	36.6	36.8
14.6667	35.9	37.7		14.5		38.1	36.1	38	36.5	35.6	36.6	36.1	37.1	36.8	36.3	36.6	36.4	37.1	37.1	36.7
14.8333	35.4	37.8		14.6667		37.7	36	37.7	36.2	35.4	37	36.2	37.3	35.9	36.3	36.7	36.7	37.2	36.9	37
15	35.2	37.5		14.8333		37.8	36.2	37.1	36.4	35.3	37.5	36.4	37.3	35.4	36.7	36.5	36.9	36.7	37	37.9
15.1667	35.2	36.8		15		37.5	36	36.5	37	35.2	36.9	36.3	37.4	35.2	37	36.5	37.2	36.3	37.3	37.6
15.3333	35.2	36.5		15.1667		36.8	36.4	36.1	36.9	35.7	36.5	36.8	37	35.2	36.5	36.7	37.3	36.1	37.5	37.3
15.5	35.5	36.7		15.3333		36.5	36.5	35.7	36.6	36	36.4	37.8	37	35.2	36.1	36.9	37.2	36.2	37.5	37.1
15.6667	36.2	36.3		15.5		36.7	36.1	36.3	36.7	36	36	37.9	36.6	35.5	36.5	37.6	36.7	36.5	37.1	37.3
15.8333	35.8	36.1		15.6667		36.3	36.2	36.3	36.9	36.1	36	37.6	36.8	36.2	36.5	37	36.8	36.5	36.7	37.3
16	35.4	36.3		15.8333		36.1	36.1	36.3	36.9	36.3	35.6	37.1	36.9	35.8	36.3	37.5	37.1	36.2	36.6	37.7
16.1667	35.1	36.1		16		36.3	35.8	36.3	37	36.2	35.4	36.9	36.4	35.4	36.3	37.4	37.3	36.4	36.3	37.7
16.3333	35.2	36.1		16.1667		36.1	36.4	36.6	37.8	36.2	35.4	37	36.4	35.1	36.2	37.4	37.1	36.7	36.2	37.4
16.5	35.4	36.1		16.3333		36.1	36.4	36.4	37.7	36	35.3	37.2	36.3	35.2	36.5	36.5	37.4	36.4	36	37.2
16.6667	35.6	36.2		16.5		36.1	36.4	36.7	37.2	36.2	35.5	36.9	36.4	35.4	36.7	36.7	37.4	36.6	35.9	37.1
16.8333	36.2	36.1		16.6667		36.2	36.9	36.6	36.9	36.2	35.7	36.6	36.2	35.6	37.1	36.3	37.1	36.5	35.7	37.4
17	37.4	36		16.8333		36.1	36.9	36.2	36.5	36.3	36.5	36.2	36.4	36.2	36.9	36.4	37	37.2	35.7	36.9
17.1667	37.2	35.9		17		36	36.9	36.5	35.9	37	36.9	36.1	36.3	37.4	36.3	37.4	37	37.6	35.6	36.6
17.3333	37	36.3		17.1667		35.9	36.9	36.4	35.7	36.5	36.7	36.3	36.6	37.2	36.2	37.3	37.1	37.4	35.4	36.4
17.5	36.3	36.3		17.3333		36.3	36.7	36.2	35.5	36.1	36.5	36.4	36.7	37	36.4	37.1	37.5	37.4	35.2	36.4
17.6667	36.3	36.4		17.5		36.3	36.9	36.2	35.4	36.5	36.6	36	36.4	36.3	36.4	37.2	37.4	37.6	35.4	36.2
17.8333	36.6	36.4		17.6667		36.4	37	36.1	35.7	36	36.4	35.8	36.3	36.3	36.1	37.1	37.6	37.1	35.7	37
18	36.4	36.4		17.8333		36.4	37.2	36	35.9	36.4	36.2	36.3	36.7	36.6	36.1	36.5	37.3	36.7	36.2	37.4
18.1667	36.2	36.8		18		36.4	37.5	36.2	35.5	36.6	35.9	36.1	36.7	36.4	36.4	36.5	36.9	36.4	36.3	37.5
18.3333	36.6	38		18.1667		36.8	37.6	36.6	35.2	36.2	35.6	36.3	36.4	36.2	36.3	36	36.2	36.5	35.9	37.4
18.5	36.9	38.2		18.3333		38	37.4	36.5	35.2	35.8	35.7	36.8	36.4	36.6	36.2	36	36	36.4	35.8	37
18.6667	36.9	37.7		18.5		38.2	37	37.1	35.2	36.1	36.1	37.3	37.3	36.9	35.9	35.9	36.3	36.7	35.8	37
18.8333	37.4	36.9		18.6667		37.7	36.7	36.6	35.4	35.8	36.1	37.7	37.4	36.9	36.1	36.3	36.8	36.7	36.1	36.7
19	37.4	36.8		18.8333		36.9	37.3	36.4	35	36	36.2	38	37.6	37.4	36.2	36.4	36.2	37	36.4	36.7
19.1667	37.2	36.7		19		36.8	37.8	36.5	35.2	35.4	37.2	37.8	37.1	37.4	36.1	36.4	36.1	37.4	36.4	37.3
19.3333	37.2	37.6		19.1667		36.7	38.2	37	35.5	35.4	37.8	37.3	37.3	37.2	36	36.4	36.3	37.7	36.1	37.4
19.5	36.6	38.1		19.3333		37.6	38.1	36.9	36.5	35.6	38.4	37.1	37.3	37.2	36	36.4	36.7	37.6	36.6	37.3
19.6667	36.4	37.9		19.5		38.1	38.1	37.2	36.5	35.8	38.2	36.7	36.8	36.6	36.2	36.7	36.7	37.3	36.6	37
19.8333	36.1	37.9		19.6667		37.9	38	36.9	35.7	35.2	37.8	36.3	37.6	36.4	36.3	37.6	36.9	37.6	37.3	36.4
20	37	37.6		19.8333		37.9	38	37.4	35.2	35.2	37.8	36	37.3	36.1	36.5	37.3	36.6	37.4	37.9	36
20.1667	37.5	37.3		20		37.6	38	38	35.2	35.2	37.7	36.5	37.4	37	35.9	37	37.1	37.6	38.2	36.5
20.3333	37.4	37		20.1667		37.3	37.8	38.2	35	35.5	37.7	36.8	37.4	37.5	36	36.6	36.4	37.7	38.3	36.8
20.5	37.5	36.8		20.3333		37	37.7	38.3	35	35.6	37.8	36.9	37.5	37.4	36.1	36.3	36.5	37.3	38.1	36.5
20.6667	37.3	36.2		20.5		36.8	37.6	38.4	34.9	35	37.8	36.8	37.5	37.5	36	36.5	36.9	36.9	37.9	36.4
20.8333	37.1	36.2		20.6667		36.2	37.4	38.4	35.1	35.2	37.7	36.6	37.6	37.3	36.5	36.5	36.6	36.5	37.9	36.5
21	36.6	35.9		20.8333		36.2	36.9	38.5	35	35.3	37.1	36.2	37.1	37.1	36.9	37	36.8	35.9	37.9	36.2
21.1667	35.9	35.9		21		35.9	36.4	38.4	35	35.3	36.4	35.8	36.8	36.6	37.4	36.9	36.9	35.7	37.5	35.9
21.3333	35.4	35.9		21.1667		35.9	36.5	38.3	34.9	35.3	35.9	35.4	36.6	35.9	37.2	37.1	37.1	35.4	37	35.6
21.5	35.6	35.7		21.3333		35.9	36.3	38.2	35	35.5	35.7	35.8	36.1	35.4	36.5	37	36.9	35.6	36.7	35.3
21.6667	35.6	36.2		21.5		35.7	36.4	38.3	34.9	35.2	35.4	36.4	36.1	35.6	36.8	37.3	36.6	35.9	36.2	35.4
21.8333	35.4	36.3		21.6667		36.2	36.4	38.1	36.2	35.7	35.7	36.4	36.3	35.6	36.6	36.9	36.2	36.4	35.9	35.3
22	35.4	36		21.8333		36.3	36.4	38.1	36.3	35.7	35.6	35.9	35.6	35.4	36.4	36.4	35.8	36.7	35.9	35.3
22.1667	36.1	36.3		22		36	36.1	37.6	36.1	35.2	35.6	35.6	36.1	35.4	36.5	36.4	35.6	36.9	35.6	35.4
22.3333	36.6	36.3		22.1667		36.3	36	37.3	35.5	35.1	36.2	35.4	35.9	36.1	36.8	36.2	35.6	37.2	35.6	35.5
22.5	36.6	35.9		22.3333		36.3	36	36.3	35.2	35	36.3	35.3	36.3	36.6	36.8	36.4	36.3	37.4	35.6	35.5
22.6667	35.4	35.9		22.5		35.9	36.1	36.5	35.2	34.8	36.2	35.3	35.9	36.6	36.2	36.7	35.9	37.5	35.4	35.9
22.8333	35.1	36.2		22.6667		35.9	36.1	36.2	34.8	35.5	35.9	35.9	36	35.4	35.9	36.7	35.6	37.1	35.3	36.6
23	34.9	36.1		22.8333		36.2	35.9	36.1	34.7	35.3	35.7	35.6	36.6	35.1	35.9	36.4	35.7	36.4	35.4	36.5
23.1667	35.4	35.9		23		36.1	36	36.1	34.9	35.2	35.6	35.6	36.5	34.9	35.9	36.3	34.9	35.7	35.2	36.5
23.3333	35.4	36.1		23.1667		35.9	36.2	36.4	35.1	35	35.7	35.4	36.2	35.4	35.7	35.8	36.4	35.4	35.2	36.1
23.5	35.5	35.7		23.3333		36.1	35.9	36.9	35.2	34.5	35.5	35.8	36.3	35.4	35.7	36	36.5	35.1	35.1	35.8
23.6667	35.7	35.7		23.5		35.7	36.2	37.1	35.2	35.7	35.6	36.4	36	35.5	35.7	35.9	36.2	35	35.2	35.4
23.8333	35.9	35.9		23.6667		35.7	35.9	36.7	35.1	36.1	35.9	36.6	36.2	35.7	35.9	36	35.5	35.1	35.7	35
24	36.2	35.9		23.8333		35.9	36.1	36.2	35.5	36.1	35.5	36.6	36.3	35.9	37	36.1	35.9	35.1	36.2	34.8
24.1667	36.6	35.8		24		35.9	35.9	36.5	36.5	35.5	35.9	36.6	35.7	36.2	37	35.8	36	35.1	36.5	34.4
24.3333	35.9	35.8		24.1667		35.8	36	36.3	36.2	35.3	36.1	36.4	35.9	36.6	36.7	35.7	35.8	34.7	36.3	34.6
24.5	35.4	35.7		24.3333		35.8	36	36.6	35.8	35.3	36.4	35.9	36.1	35.9	36.1	35.5	35.9	35.2	35.9	34.7
24.6667	35.4	35.8		24.5		35.7	36	36.4	35.4	35.2	36.3	35.6	36.4	35.4	35.9	35.9	35.6	35.3	35.5	34.7
24.8333	35.2	36		24.6667		35.8	35.9	36.3	35.4	35.2	35.8	35.4	36.9	35.4	35.9	35.9	35.2	35.2	35.3	34.6
25	35.1	35.8		24.8333		36	35.8	36.4	35.4	35.2	35.7	35.4	37.1	35.2	36.2	36	35.4	35.2	35.1	34.9
25.1667	34.9	36.4		25		35.8	35.6	36.6	35.4	35.2	35.6	35.5	36.8	35.1	36	35.9	35.1	35.1	35.2	34.9
25.3333	34.8	36.1		25.1667		36.4	35.6	36.4	35.2	35	35.5	35.5	36.3	34.9	35.8	35.8	36.6	35.1	35.1	35
25.5	35.2	35.9		25.3333		36.1	35.4	36.5	35.6	35.3	35.4	35.4	36.2	34.8	35.9	35.8	36.6	35	35.1	34.9
25.6667	35.6	36.4		25.5		35.9	36.3	36.4	35.9	35.8	35.5	35.3	36	35.2	35.7	35.8	36.6	35.2	35.2	35.6
25.8333	35.2	36.3		25.6667		36.4	36.7	36.3	36.8	35.5	35.2	35.3	35.8	35.6	35.7	35.7	36.1	35.1	35.4	35.9
26	35.2	36.2		25.8333		36.3	36.7	35.9	36.5	35.3	35.2	35.4	35.8	35.2	35.5	35.9	35.7	34.7	35.3	35.4
26.1667	35.2	35.9		26		36.2	36.5	36	36.1	35.6	35.3	35.4	35.8	35.2	35.8	36	35.5	35.2	35.2	34.9
26.3333	35.6	35.8		26.1667		35.9	36.3	36.2	36.4	36	35.1	35.3	35.7	35.2	36.1	36	35.7	35.1	35.2	34.6
26.5	35.6	36		26.3333		35.8	36	36.2	37.2	35.8	35.2	35.3	35.8	35.6	36.6	35.8	35.6	35.2	35.9	34.6
26.6667	35.2	35.8		26.5		36	35.9	36.2	37.5	35.2	35.2	35.4	36	35.6	36	35.8	35.8	35.2	35.6	34.7
26.8333	35.1	35.8		26.6667		35.8	35.9	36.3	37.3	35.1	35.1	35.6	35.9	35.2	35.6	35.4	35.5	34.9	35.5	34.6
27	34.8	35.6		26.8333		35.8	35.9	36.1	37.2	35.2	35	35.6	35.8	35.1	35.5	35.9	35	35.2	35.4	34.4
27.1667	35.4	36		27		35.6	35.8	36.2	36.9	35.4	35.3	35.4	35.6	34.8	35.5	35.7	35.9	35.1	35.3	34.9
27.3333	35.8	35.8		27.1667		36	35.7	36.3	36.9	35.5	35.6	35.6	36.3	35.4	35.9	35.4	35.6	35.2	35.2	34.7
27.5	36.2	35.9		27.3333		35.8	35.4	36.1	37.5	35.8	35.9	36	36.3	35.8	36	35.2	35.3	35.1	35.1	34.7
27.6667	35.7	35.8		27.5		35.9	36	36.1	37.8	36.1	35.4	35.9	35.9	36.2	35.9	35.2	35.3	35.1	35.1	34.4
27.8333	35.4	35.9		27.6667		35.8	35.7	36.4	38.2	36.8	35.4	35.6	35.9	35.7	35.7	35.7	35.2	35.5	35.1	34.6
28	35.5	35.7		27.8333		35.9	36	36.2	38	36.8	35.5	35.4	36.1	35.4	36.3	35.7	35.1	35.4	35	34.9
28.1667	35.5	36.5		28		35.7	36.1	36.7	38	36.4	35.2	35.3	35.8	35.5	36	36.4	36	35.2	34.9	34.7
28.3333	35.3	37.2		28.1667		36.5	35.9	37.1	37.6	36.3	35.4	35.2	35.8	35.5	35.9	36.3	36.1	35.2	35.4	34.6
28.5	35.1	36.7		28.3333		37.2	36.1	36.5	36.9	37	35.3	35.1	35.8	35.3	35.7	36.5	35.5	35.3	35.9	35.4
28.6667	35.4	36.6		28.5		36.7	35.9	36.3	36.4	36.8	35.3	35	36.3	35.1	35.4	36.3	35.5	35.2	36.1	35.3
28.8333	35.2	36		28.6667		36.6	35.7	36.3	36.1	37	35.4	35.1	36.4	35.4	35.4	36	35.6	35.1	36.1	35.1
29	35.2	35.9		28.8333		36	35.6	36.2	35.9	37.4	35.4	35.4	36.1	35.2	35.1	36	35.4	35.1	36.4	34.8
29.1667	35.1	35.8		29		35.9	35.5	35.9	35.8	37.5	35.3	35.8	36.3	35.2	35.7	35.9	35.3	35.7	36.3	34.9
29.3333	35.3	35.6		29.1667		35.8	35.9	35.9	36	37.4	35.2	35.9	36.3	35.1	35.4	36.2	35.4	36.4	36	34.6
29.5	35.7	35.7		29.3333		35.6	35.8	36	36	36.9	35.9	35.9	36.8	35.3	35.7	35.7	35.6	36.8	35.7	34.7
29.6667	35.9	35.5		29.5		35.7	35.7	36.3	35.9	36.2	36	35.8	36.6	35.7	35.6	35.6	35.5	36.9	35.9	34.8
29.8333	35.2	35.6		29.6667		35.5	35.7	35.9	35.7	36.5	35.9	35.6	35.9	35.9	35.6	35.5	35.6	36.6	35.7	34.7
30	35.2	35.9		29.8333		35.6	36.1	36.4	35.7	37	35.6	35.5	35.6	35.2	35.5	35.8	35.5	35.8	35.4	34.7
30.1667	35.4	35.6		30		35.9	36.2	36.3	35.7	37.3	35.5	35.9	35.5	35.2	35.6	35.8	36.1	35.2	35.3	34.6
30.3333	35.6	36		30.1667		35.6	36	36.3	36.2	36.8	35.5	35.6	35.3	35.4	35.7	35.5	36.2	34.9	35.2	34.7
30.5	35.4	36.6		30.3333		36	35.9	36.3	36.7	36.7	35.3	35.8	35.6	35.6	35.9	35.6	36	34.9	35.1	34.9
30.6667	35.4	37.2		30.5		36.6	35.7	36.3	37	36.8	35.3	35.8	35.7	35.4	35.9	35.5	35.6	34.8	35	35.1
30.8333	36.1	37.5		30.6667		37.2	36.7	36.1	36.7	36.2	35.5	35.6	36	35.4	35.5	35.5	35.7	35	35.1	35.5
31	36.4	36.8		30.8333		37.5	37.2	36.2	36.4	36.6	35.5	35.3	36.4	36.1	35.9	35.5	35.3	35	35.4	35
31.1667	37.2	36.2		31		36.8	37.2	36.6	36.5	37	35.6	35.4	36.6	36.4	35.7	35.4	35.2	34.9	35.3	34.7
31.3333	36.1	36.1		31.1667		36.2	37	36.3	36.7	37.4	36	35.6	36.3	37.2	35.5	35.7	35.1	35.3	35.2	34.5
31.5	36	36.1		31.3333		36.1	36.4	36.2	36.9	38	36.5	36.1	36.3	36.1	35.7	35.5	36	36	35.4	34.4
31.6667	35.8	36.3		31.5		36.1	36.7	36.3	36.7	37.2	36.2	36.7	36.4	36	35.8	35.5	36.2	36.1	35.6	34.6
31.8333	35.8	36.1		31.6667		36.3	36.6	36.7	37.7	37	36.1	37	36.5	35.8	35.9	35.8	36.1	35.7	35.7	35.7
32	35.9	36.4		31.8333		36.1	36.6	37.5	37.3	36.6	36.1	36.9	36.3	35.8	35.9	35.9	36.6	35.5	35.7	36.5
32.1667	36.1	35.9		32		36.4	37	38.1	36.7	37	36.4	36.8	36.3	35.9	35.9	35.5	36.2	35.6	35.6	36.2
32.3333	36.4	36.9		32.1667		35.9	37.6	38.2	36.7	36.9	37	36.6	36.3	36.1	35.7	35.6	36.3	35.7	36.1	35.8
32.5	36.2	37.1		32.3333		36.9	38	38.2	36.7	36.5	37.9	37.1	37.3	36.4	35.7	35.9	36.5	35.9	36.2	35.7
32.6667	37.1	36.9		32.5		37.1	38	37.8	36.7	36.5	38	37	37.1	36.2	35.9	35.8	36.2	36.1	36.2	35.4
32.8333	37.7	36.9		32.6667		36.9	37.5	37.1	37.2	36.6	38.4	36.9	37.1	37.1	35.6	36	36.2	36.3	36.6	35.5
33	38.2	38.1		32.8333		36.9	37.2	37.2	37.2	36.8	38.3	37.3	37	37.7	36.1	36.1	36.8	36.7	36.6	36.4
33.1667	38	38		33		38.1	36.7	36.7	37	37.1	38	37.4	36.9	38.2	36.9	35.9	36.5	36.6	37	37.4
33.3333	38.3	38.2		33.1667		38	36.9	36.9	37.1	36.9	37.8	37.1	36.8	38	36.5	35.9	36.9	36.9	37.8	38.2
33.5	38	37.1		33.3333		38.2	36.7	36.7	37.1	37.3	37.8	36.9	37.1	38.3	36.2	35.9	36.8	37.1	38	38.4
33.6667	37.9	36.7		33.5		37.1	36.8	36.4	37.4	37.8	37.2	37.4	37.3	38	36.5	35.9	37	37.7	38.2	38.4
33.8333	36.9	36.7		33.6667		36.7	36.7	36.4	37.3	37.4	36.4	37.8	37.1	37.9	37	36.3	36.7	37.7	38.3	37.8
34	36.4	37.5		33.8333		36.7	36.7	36.4	37.9	36.9	36.2	37.5	36.9	36.9	37.7	36.2	36.9	37.6	38.2	37.7
34.1667	36.9	36.9		34		37.5	36.8	36.5	38.1	37.4	36.9	37	37.1	36.4	37.1	36.4	38.1	37.4	37.9	37.9
34.3333	37.9	36.8		34.1667		36.9	36.7	37.3	38	36.8	37.4	36.9	37.2	36.9	37.2	37.1	37.6	37.1	37.6	37.3
34.5	37.7	36.9		34.3333		36.8	36.6	37.1	37.8	36.5	37.5	36.6	36.9	37.9	36.7	37.9	37.3	37.1	37.4	36.7
34.6667	37.9	36.9		34.5		36.9	37	37	37.5	36.3	37	36.4	37.7	37.7	36.3	38.5	36.8	37.2	36.9	36.7
34.8333	36.8	37		34.6667		36.9	37	36.9	36.9	36.6	36.7	36.2	37.4	37.9	36.3	38.3	36.6	37.1	36.9	37
35	36.1	37.1		34.8333		37	36.7	36.6	36.8	36.5	36.7	36.3	36.9	36.8	36.3	38.2	36.9	37	36.6	36.5
35.1667	35.9	37.5		35		37.1	36.2	37.4	36.9	36.3	36.7	36.6	36.9	36.1	36.7	38.2	36.7	36.7	36.6	36.5
35.3333	36.9	38		35.1667		37.5	36.2	37.9	37	36.5	36.8	36.3	37.1	35.9	36.7	38.2	36.9	37.4	37.1	36.7
35.5	37.9	37.9		35.3333		38	36.4	37.8	37	36.3	36.7	36.5	37.3	36.9	36.8	38	36.5	37.2	37.6	36.9
35.6667	37.9	37.6		35.5		37.9	36.5	37.1	37.2	36.6	36.5	37.1	37.5	37.9	37	38.5	36.5	37.2	37.4	36.9
35.8333	37.7	37.4		35.6667		37.6	36.4	37.1	37	36.8	36.3	37.3	37.3	37.9	36.8	37.8	36.7	37.1	37.1	37.1
36	36.5	36.8		35.8333		37.4	37.1	36.9	37.2	36.6	36.5	37.4	37.4	37.7	36.8	38.7	36.9	37.7	37.2	36.8
36.1667	36.1	36.6		36		36.8	37.2	36.8	37	37.3	37.1	37.1	37.6	36.5	36.6	38.5	36.9	38.1	37.5	37.3
36.3333	36.7	36.8		36.1667		36.6	36.8	36.8	37	37.6	37.7	36.6	38.2	36.1	36.5	38.1	36.5	38.2	37.8	37.4
36.5	37.8	37.2		36.3333		36.8	36.9	36.9	37	37.3	38	37.1	38.1	36.7	36.8	38	37.1	38.3	38	37.7
36.6667	37.7	37.9		36.5		37.2	37.2	37.1	37	36.9	38.3	37	37.8	37.8	36.8	38.5	36.7	38.1	38	37.3
36.8333	36.8	38		36.6667		37.9	37.1	36.8	37.2	36.7	38.2	36.9	37.5	37.7	36.9	38.2	36.9	38.1	38	36.9
37	36.1	37.6		36.8333		38	36.9	37.1	37.2	36.5	37.9	37.1	37.7	36.8	36.7	37.8	37	38.1	37.5	37
37.1667	36.2	37.7		37		37.6	37.4	36.9	36.9	36.3	37.8	37.3	37.3	36.1	36.8	36.9	36.9	38.4	37.1	38
37.3333	36.4	37.6		37.1667		37.7	37.1	36.8	36.7	37	38.1	37.4	37.3	36.2	36.8	36.4	37	38.2	36.9	37.4
37.5	37.4	37.6		37.3333		37.6	37	37.4	36.7	37	37.5	37.3	37.3	36.4	37.2	35.9	37.1	37.9	36.7	37.4
37.6667	37	37.5		37.5		37.6	37.6	37.3	36.7	36.6	36.8	36.9	37.4	37.4	37.5	36.1	37.2	37.7	36.4	37.5
37.8333	37.2	37.4		37.6667		37.5	37.7	37.9	36.7	36.6	36.4	36.6	37.8	37	37.2	36.2	37.1	37	36.1	36.9
38	37.5	37.3		37.8333		37.4	37.3	38.3	36.5	36.8	36.7	36.1	37.1	37.2	37	36.2	37.7	36.4	36	37
38.1667	37.1	36.8		38		37.3	37	38.3	36.8	36.5	37	36.3	36.6	37.5	36.9	36.5	37.8	36.7	36.2	36.8
38.3333	36.1	36.3		38.1667		36.8	37.1	38.3	37.1	36.4	37.1	36	36.8	37.1	36.8	36.9	37.3	37.2	36.4	36.7
38.5	35.9	36		38.3333		36.3	36.7	38.4	37	36.5	36.9	35.8	37.2	36.1	37	37	36.6	36.9	36.5	36.7
38.6667	36.2	36.1		38.5		36	36.9	38.3	36.8	36.6	36.4	35.7	37.4	35.9	37	37.1	37.1	36.7	36.6	36.5
38.8333	35.9	36		38.6667		36.1	36.6	38	37	36.7	35.9	36.1	37.4	36.2	37.4	37.4	37.1	36.4	36.7	37.4
39	35.4	36.3		38.8333		36	36.4	37.4	37.3	36.8	35.5	35.9	36.8	35.9	37.7	37.5	37.3	36.4	36.9	37.7
39.1667	35.4	36.8		39		36.3	36.3	37.3	37.5	36.6	35.2	35.6	36.4	35.4	37.6	37.2	37.2	36.4	37.2	37.8
39.3333	35.3	36.8		39.1667		36.8	36.4	36.9	37.2	36.5	35.4	36.1	36.3	35.4	37.8	36.9	37.4	36.7	37.6	38
39.5	35.7	36.3		39.3333		36.8	36.7	36.4	37	36.6	35.3	36.4	35.9	35.3	37.5	37	37.9	36.6	37.9	38.4
39.6667	35.8	36.5		39.5		36.3	37	36.5	37	36.7	35.7	36.4	36.6	35.7	37.2	37.8	38	37	37.7	37.9
39.8333	36	36.6		39.6667		36.5	36.8	36.3	37.5	36.4	35.6	36.4	36.9	35.8	37.2	38.2	37.6	37	37.2	37.9
40	36.5	36.4		39.8333		36.6	36.9	36.4	37.7	36.7	35.7	36.7	36.7	36	36.8	38.6	37.2	37.3	36.6	37.4
40.1667	37.3	36.3		40		36.4	36.7	36.3	37.3	37	36.2	36.4	36.8	36.5	36.5	38.4	37	37.7	36.3	37.4
40.3333	36.8	36.1		40.1667		36.3	36.8	36.2	37.3	36.8	35.7	36.1	36.8	37.3	36	37.8	36.8	38.2	36.5	37.4
40.5	36.1	36.2		40.3333		36.1	36.5	36.3	37	36.6	35.8	36	37.4	36.8	36.2	37.7	36.6	37.6	36.7	36.6
40.6667	35.6	35.9		40.5		36.2	36.8	36.1	36.2	36.7	36	35.9	37.5	36.1	36	36.9	36.3	37.1	36.7	36.2
40.8333	35.4	35.9		40.6667		35.9	36.8	35.8	35.5	36.6	36.5	35.9	37.7	35.6	36	36.9	36.9	36.9	36.6	36.2
41	35.5	36.1		40.8333		35.9	36.4	36.4	35.4	36.5	36.3	36.1	37.3	35.4	36.6	36.4	36.8	36.9	36.9	36
41.1667	35.4	36.2		41		36.1	36.3	36.3	35.4	36.5	36	36.2	36.6	35.5	36	36.4	36.5	36.9	37.1	36
41.3333	35.7	36		41.1667		36.2	36.9	36.5	35	37	36.2	36.6	37	35.4	36	36.1	36.5	37.2	37	36.4
41.5	36.1	36.2		41.3333		36	37.2	36.4	35.4	36.7	36.2	36.7	37	35.7	35.8	36	36.9	37	36.6	36.2
41.6667	36.1	36.3		41.5		36.2	37.7	36.7	36.2	37.4	36.2	36.8	37.1	36.1	35.9	36.2	37.1	36.9	36.2	36.7
41.8333	36.3	36.2		41.6667		36.3	37.3	36.6	36.2	37.5	36.7	36.6	37.6	36.1	36	36.8	37.1	37.1	36.4	37.1
42	37	36.6		41.8333		36.2	37	36.7	36.4	37.1	37.5	36.9	37.6	36.3	35.7	36.4	37	37	36.3	37.3
42.1667	37	37.4		42		36.6	36.9	36.8	35.8	36.5	38.2	37.1	36.9	37	36.2	36.4	36.9	37.3	36.9	37
42.3333	36.6	38		42.1667		37.4	37.1	37.3	35.5	36.5	37.9	37.1	37	37	36.1	36.6	36.9	37.6	36.7	37.5
42.5	37	37.9		42.3333		38	37.6	37.4	35.2	36.1	37.3	37.1	37.1	36.6	35.9	36.7	37	37.9	36.6	38.1
42.6667	36.5	37.4		42.5		37.9	37.6	37.1	35.1	36.1	36.5	36.8	37.3	37	35.9	36.4	36.9	37.9	36.7	37.7
42.8333	36.1	37.3		42.6667		37.4	38	37.4	34.7	35.7	36.5	36.4	36.9	36.5	35.7	36.4	37	38	36.5	37.7
43	36.1	36.7		42.8333		37.3	38	38	34.7	35.8	37.2	36.6	37.3	36.1	36.3	36.7	37.4	37.9	36.3	37.5
43.1667	36.1	36.5		43		36.7	37.9	38.2	34.9	36.3	37.3	36.7	37.4	36.1	36	37	37.6	37.2	36.5	37.1
43.3333	36.1	36.3		43.1667		36.5	37.7	38.3	34.8	36.1	37.6	37.1	37.2	36.1	35.4	37.7	37.1	36.6	36.9	37
43.5	36.5	36.4		43.3333		36.3	37.5	38.1	34.7	35.7	37.5	36.9	37.6	36.1	35.7	37.5	37.2	36.5	37	37.3
43.6667	36.9	36.5		43.5		36.4	37.6	38.1	34.9	35.8	37.1	37.1	37.8	36.5	36	37.4	36.8	36.6	37.1	36.9
43.8333	37.6	36.4		43.6667		36.5	37.7	37.8	36	35.9	36.5	37.7	37.8	36.9	36.5	36.8	36.5	36.5	37.2	36.8
44	37.7	37.4		43.8333		36.4	37.8	37.4	35.5	35.9	36.1	37.8	37.8	37.6	36.2	36.6	36.6	36.7	37.6	37
44.1667	36.8	38.1		44		37.4	37.4	37.4	35.3	35.7	36.1	37.6	37.2	37.7	36.5	36.5	37.1	36.9	37.7	37.2
44.3333	36.2	37.4		44.1667		38.1	36.7	36.9	35.1	35.5	35.9	37.6	36.6	36.8	36.7	36.5	37.4	37.5	37.7	37.5
44.5	35.9	37.9		44.3333		37.4	36.6	36.8	34.8	35.3	35.9	37.1	37.3	36.2	36.2	36.7	37.1	38.2	37.4	37
44.6667	35.6	37.6		44.5		37.9	36.5	37.2	35	35.3	36.4	37.1	37	35.9	36	36.7	36.8	37.7	37.6	36.6
44.8333	35.6	37.5		44.6667		37.6	36.4	37.7	34.9	35.7	36.2	36.4	36.6	35.6	36.3	37.4	37.3	37.5	37.7	36.2
45	35.6	37.2		44.8333		37.5	36.5	38.4	35	35.2	36.2	35.8	36.9	35.6	36.3	37.6	37.3	37.7	37.3	35.9
45.1667	35.6	36.7		45		37.2	37.2	38.2	35.6	35	36.2	36.1	36.9	35.6	36.6	37	37	37.8	37	35.5
45.3333	35.6	36.1		45.1667		36.7	37.2	38.1	35	35.1	37.1	36	37.1	35.6	37	36.9	37.4	37.6	36.4	35.2
45.5	35.6	35.9		45.3333		36.1	37.7	38.1	34.7	35.2	37.8	36	36.9	35.6	37.3	36.7	37	37.3	36.1	35.1
45.6667	35.8	35.8		45.5		35.9	37.7	37.9	35.1	35.1	38.2	36.4	36.4	35.6	37.1	36.3	37.1	36.7	35.7	35.4
45.8333	36.7	35.8		45.6667		35.8	37.4	37.9	35.3	35.1	38.1	36.1	36.7	35.8	36.5	36.2	36.6	36.1	35.6	35.2
46	36.7	35.6		45.8333		35.8	36.9	38.1	35.3	35.2	38	35.8	36.4	36.7	36.4	36.2	36.1	35.6	35.4	35
46.1667	36.8	35.7		46		35.6	36.4	37.5	35	35.3	36.9	35.6	36.6	36.7	36.4	36.3	36.1	35.1	35.2	35.6
46.3333	36.2	35.6		46.1667		35.7	36.2	37.1	35.5	35.3	36.4	35.4	36.3	36.8	37	36.5	36.6	35.4	35.4	35.7
46.5	35.7	35.6		46.3333		35.6	35.9	36.6	36	35.1	35.9	35.7	35.9	36.2	37	36.4	36.3	35.6	35.3	35.7
46.6667	35.4	35.7		46.5		35.6	35.7	36.1	35	35.3	35.5	35.6	35.8	35.7	37.3	36.5	36.9	35.4	35.2	35.7
46.8333	35.4	35.7		46.6667		35.7	35.4	35.6	34.5	35.6	35.5	35.7	36.4	35.4	36.9	36.4	36.7	35.6	36	35.5
47	35.6	35.7		46.8333		35.7	36	35.6	34.5	35.4	35.7	36.1	37	35.4	36.3	36.2	36.3	35.8	36.4	35.5
47.1667	35.7	35.6		47		35.7	35.7	35.8	34.3	35.3	35.4	35.9	36.8	35.6	35.8	35.9	36.1	35.7	36.9	35.3
47.3333	35.7	36.4		47.1667		35.6	35.9	36.3	34.4	35.3	35.1	35.6	36.4	35.7	35.6	35.9	35.8	35.6	36.8	35.3
47.5	36	36.7		47.3333		36.4	35.9	35.9	34.5	35.2	35.2	35.3	36.4	35.7	35.5	36	35.8	35.2	36.6	35.7
47.6667	36.3	36.6		47.5		36.7	35.7	35.8	34.9	35.5	35.2	35.4	36.2	36	35.5	35.9	35.6	35.3	36.3	35.6
47.8333	36.7	36.2		47.6667		36.6	35.4	35.8	35.1	35.1	35	35.4	35.9	36.3	35.5	36.1	35.6	35.1	36.1	35.6
48	36.7	35.8		47.8333		36.2	35.4	35.8	36.2	35.3	35.2	35.8	35.8	36.7	35.4	36.2	35.4	35.4	35.9	35.5
48.1667	35.9	35.7		48		35.8	35.9	35.9	36.2	35.5	35	35.5	35.8	36.7	35.6	35.8	35.4	35.4	35.7	35.3
48.3333	35.6	35.6		48.1667		35.7	35.9	35.8	35.5	35.3	35.7	35.4	35.6	35.9	36.5	35.8	35.5	36.2	35.5	35.4
48.5	35.4	35.5		48.3333		35.6	35.9	36.3	35.4	35.1	35.5	35.7	35.8	35.6	36	36	35.2	36.3	35.6	35.3
48.6667	35.2	35.8		48.5		35.5	35.7	36.4	35.4	34.7	35.4	35.9	35.6	35.4	35.4	35.9	36	36.3	35.5	35.1
48.8333	35.1	35.3		48.6667		35.8	36.2	36.1	35.1	34.9	35.6	36.3	35.8	35.2	35.5	36	36	36	35.5	35.4
49	35.6	35.7		48.8333		35.3	35.9	36	35	34.9	35.4	36.6	36	35.1	35.5	36	35.8	36	35.4	35.2
49.1667	35.7	35.7		49		35.7	35.9	35.9	35.3	35.5	35.2	36.3	35.9	35.6	35.7	36	36	36.4	35.8	35
49.3333	35.4	35.5		49.1667		35.7	35.9	35.8	35.6	35.3	35	36	35.6	35.7	35.5	35.6	36	36.2	35.7	34.9
49.5	35.5	36.1		49.3333		35.5	35.8	35.8	35.5	35.4	35.3	35.8	36.2	35.4	35.7	35.7	36.5	36.1	35.4	35.5
49.6667	35.4	36.4		49.5		36.1	35.6	35.9	35.5	35.3	35.5	35.6	36.1	35.5	35.7	35.7	36.4	35.9	35.6	35.4
49.8333	35.4	36.8		49.6667		36.4	35.6	35.8	35.9	35	35.8	35.6	36	35.4	35.8	35.4	36	35.6	35.3	35.3
50	35.4	36.1		49.8333		36.8	35.5	35.9	36.7	34.7	35.9	35.7	35.8	35.4	35.7	35.2	36	35.4	35.2	35.2
50.1667	35.7	35.8		50		36.1	35.8	35.9	36.4	34.8	35.5	35.6	36	35.4	35.5	35.2	35.8	35.3	35.2	35.1
50.3333	36.2	35.9		50.1667		35.8	36	35.9	36.3	34.9	35.7	35.6	35.9	35.7	35.4	35.9	35.4	35.6	35.3	35.1
50.5	35.5	35.8		50.3333		35.9	36	35.9	36.7	34.8	35.9	35.7	35.8	36.2	35.5	36.1	35.5	35.5	35.7	35.1
50.6667	35	35.8		50.5		35.8	35.9	36.2	36.2	35.4	35.9	35.8	35.6	35.5	36	35.9	35.5	35.3	35.7	35.2
50.8333	35.1	35.7		50.6667		35.8	35.7	35.9	36.9	35.7	35.5	35.7	35.6	35	36.5	35.8	35.5	35.2	35.3	35.4
51	35.3	35.5		50.8333		35.7	35.2	35.8	37.5	35.5	35.3	35.8	35.9	35.1	36	35.9	35.8	35.3	35.2	35.5
51.1667	35.5	35.6		51		35.5	35.7	35.9	38	36	35.4	35.6	35.9	35.3	35.5	36	35.5	35.2	35.1	35
51.3333	36.2	35.2		51.1667		35.6	35.6	35.8	37.9	35.8	35.8	35.9	35.7	35.5	35.5	36	35.7	35.4	35.4	34.6
51.5	35.7	35.4		51.3333		35.2	35.7	35.7	37.1	35.9	37.5	37.1	37.4	36.2	35.4	35.6	35.5	36.7	37.4	36.9
51.6667	35.3	35.6		51.5		35.4	35.5	35.8	36.4	36	37.6	37.1	37.5	35.7	35.3	35.9	35.8	37.4	37.2	37
51.8333	35.2	36.1		51.6667		35.6	35.6	36.2	36.5	35.9	37.7	37.3	37.4	35.3	35.5	35.7	35.6	37.6	37.1	37
52	35.4	36.8		51.8333		36.1	35.4	35.8	37	36.6	37.3	36.6	36.7	35.2	35.5	36	35.6	37.2	37	37.1
52.1667	35.1	36.8		52		36.8	35.5	35.9	36.5	37.2	37	36.3	36.6	35.4	35.4	36.2	36.2	36.5	36.9	36.6
52.3333	34.9	36.4		52.1667		36.8	35.9	36.6	36.7	37	36.8	36.3	36.9	35.1	36	36.3	36	36	36.3	36.2
52.5	35.1	36		52.3333		36.4	35.7	36.8	36.7	37.1	36.5	36.8	36.6	34.9	36.3	36.2	35.7	35.9	35.9	35.7
52.6667	34.9	36		52.5		36	35.7	36.6	36.4	37.6	36.2	37.1	36.2	35.1	36.2	36.4	35.5	35.6	35.7	35.3
52.8333	35.7	36.2		52.6667		36	35.8	36.3	36.7	37.2	36	36.9	36.1	34.9	35.6	36.8	36	35.9	35.4	35.1
53	36.1	36.2		52.8333		36.2	35.9	36.2	36.8	36.7	36	36.6	36.1	35.7	35.5	36.9	36.6	35.6	35.5	35
53.1667	36.5	36		53		36.2	35.8	36.1	36.9	36.3	36.4	36.2	35.9	36.1	35.5	36.5	36.8	35.6	35.4	35.4
53.3333	36.2	35.8		53.1667		36	35.7	35.8	37	37.1	36.7	35.9	36.1	36.5	35.5	36.3	36.2	36.1	36.1	35
53.5	35.8	36.1		53.3333		35.8	35.8	35.8	37.8	37.4	36.5	36.1	36.2	36.2	35.4	36	35.5	36.2	36.3	34.9
53.6667	35.7	35.8		53.5		36.1	36	35.8	38	38	36.2	35.9	36.7	35.8	35.4	35.9	37.9	36	36.4	34.9
53.8333	35.5	35.6		53.6667		35.8	36.3	35.8	37.9	38	36	35.9	36.4	35.7	35.5	35.5	37.9	35.9	36.1	35.1
54	35.3	35.9		53.8333		35.6	36.3	36.1	37.8	37.8	36	36.6	36	35.5	35.7	35.5	38.4	35.9	35.8	34.9
54.1667	35.4	35.9		54		35.9	36.3	35.8	37.8	37.9	36.2	37	36.1	35.3	35.9	35.5	38.1	35.6	35.7	34.9
54.3333	35.6	36		54.1667		35.9	36	36	37.6	37.5	35.9	36.7	36	35.4	35.7	35.2	37.9	35.6	35.5	35.4
54.5	35.6	36.4		54.3333		36	36.2	35.8	37.5	37.5	35.8	36.3	36.1	35.6	35.8	35.5	37.8	35.4	35.6	36.4
54.6667	35.6	36		54.5		36.4	36	35.7	37.8	37.7	35.8	35.9	36.1	35.6	35.7	35.9	37.9	35.6	35.6	36.6
54.8333	35.6	36		54.6667		36	36.8	36	38.2	37.3	36.4	35.9	35.9	35.6	35.5	35.7	37.9	35.6	35.5	36.2
55	36.2	36.1		54.8333		36	36.7	36.3	38.5	37.1	36.4	35.8	36	35.6	35.5	35.9	38.4	35.3	35.8	35.6
55.1667	36.8	36.9		55		36.1	37.2	35.9	38.8	37.1	36.5	35.8	35.9	36.2	35.9	35.7	38.9	35.9	35.9	35.1
55.3333	37.3	37.1		55.1667		36.9	37	36.7	39.1	37.2	36.2	35.9	35.8	36.8	35.7	35.7	39.2	35.7	35.4	35
55.5	36.6	36.9		55.3333		37.1	36.7	37.4	39.3	37.5	35.9	36.1	35.8	37.3	35.7	35.9	39.3	35.9	35.4	35.1
55.6667	36	37.9		55.5		36.9	37.1	38	39.1	37.1	36	36.3	37	36.6	35.9	35.7	39.3	35.6	35.6	35.1
55.8333	36.2	37.9		55.6667		37.9	38.1	38.1	38.7	37.8	36.6	37.2	37.4	36	35.7	35.5	39.1	36.5	35.5	35
56	36.2	37.4		55.8333		37.9	38.1	38	37.9	37.5	36.7	37.5	37	36.2	35.6	35.5	38.8	36.7	36.1	36
56.1667	37	36.6		56		37.4	38.1	37.4	37.4	37.4	36.7	37.4	36.8	36.2	35.8	35.5	38.5	36.4	36.3	35.8
56.3333	37.5	36.9		56.1667		36.6	37.9	36.6	37.4	37.6	36.5	37.1	37	37	35.9	35.5	38.2	36.1	36.4	35.7
56.5	38.3	36.9		56.3333		36.9	37.8	37.1	37.6	37.2	37.5	37.4	36.9	37.5	36	35.8	38	35.8	36.3	35.7
56.6667	38	36.7		56.5		36.9	37.8	36.7	37.7	37.5	38	37.4	36.8	38.3	35.9	35.3	38.1	36.1	36.4	35.8
56.8333	38.4	36.7		56.6667		36.7	37.4	36.6	37.3	36.8	38.2	37.6	37.4	38	36.5	35.4	38.1	35.9	36.7	36.5
57	38.1	36.8		56.8333		36.7	37.2	36.5	37	36.8	38.4	37.6	37.6	38.4	36.1	35.5	38	36.1	37.2	36.9
57.1667	37.7	36.8		57		36.8	36.6	36.2	37.1	37	38.3	37.8	37.4	38.1	36.3	35.8	38.1	36.7	37.6	36.7
57.3333	37.5	37.9		57.1667		36.8	36.7	36.9	37.7	37.1	37.8	37.5	37.3	37.7	36.5	36.1	38.2	37.5	37.9	36.7
57.5	36.5	37.7		57.3333		37.9	37	36.6	37.5	36.6	37	37.3	37.3	37.5	37.1	36	38.3	37.6	37.9	36.9
57.6667	36.1	36.8		57.5		37.7	36.7	36.8	37.5	36.9	36.5	36.6	37.3	36.5	37.2	36.4	38.1	37.8	37.8	36.9
57.8333	36.2	37		57.6667		36.8	36.9	37.3	37.8	36.7	36.2	37.1	37.4	36.1	36.7	36.2	38.3	37.3	37.5	37.1
58	36.2	37.7		57.8333		37	36.9	37.4	37.6	36.7	37.4	37	37.4	36.2	36.5	36.3	38.8	37.2	37.2	37
58.1667	36.3	38.1		58		37.7	36.7	37.1	37.6	36.8	37.9	37	37.1	36.2	36.6	36.5	38.8	37.2	37.6	36.5
58.3333	36.9	37.9		58.1667		38.1	36.7	38.1	37.8	37	37.4	36.8	37.3	36.3	37.1	36.9	38.2	37.1	37.9	36.5
58.5	37.3	37.2		58.3333		37.9	36.4	38.1	37.7	36.7	36.8	36.6	37.3	36.9	37.5	37.4	38.2	36.9	38.1	37
58.6667	37.4	36.8		58.5		37.2	36.4	37.3	37.8	36.3	36.4	36.3	37.3	37.3	36.8	38.3	37.7	36.7	37.7	36.9
58.8333	37.9	36.7		58.6667		36.8	36.5	36.7	38.1	37.1	36.5	36.6	37.4	37.4	36.8	38.5	37.8	36.7	37.4	36.7
59	37.2	36.6		58.8333		36.7	36.9	36.4	37.8	36.7	37	37.3	37.3	37.9	36.8	38.2	37.8	36.9	37.1	37
59.1667	36.1	37.3		59		36.6	36.9	36.6	37.8	36.5	37.5	37.1	37.3	37.2	36.4	37.8	37.6	37.6	36.8	37
59.3333	36.1	37.8		59.1667		37.3	37	36.4	37.9	36.7	37.4	36.9	37.3	36.1	36.7	37.4	37.4	37.9	36.6	36.9
59.5	36.9	37.2		59.3333		37.8	36.9	36.4	37.8	36.6	37	36.6	37.4	36.1	36.5	36.4	37.4	37.2	36.3	36.7
59.6667	36.4	37.6		59.5		37.2	36.8	37.3	37.7	36.3	36.9	36.8	37.4	36.9	36.7	36.2	37.3	36.8	36.5	36.5
59.8333	36.3	38		59.6667		37.6	36.3	37.2	37.7	36.7	36.8	36.8	37.9	36.4	36.8	36.4	37.1	36.9	36.9	36.4
60	36.1	38.1		59.8333		38	36.1	37.1	37.7	36.6	36.7	36.8	37.9	36.3	36.4	36.7	37.1	36.6	36.8	37.1
60.1667	36.3	37.9		60		38.1	36.4	37.9	37.7	36.3	36.9	36.9	37.3	36.1	36.4	37.5	36.9	37.1	36.7	37.4
60.3333	36.9	37.7		60.1667		37.9	36.5	38.1	37.6	36.5	37.2	36.8	37.4	36.3	37.2	37.7	36.6	37.1	36.7	37
60.5	37.6	37.4		60.3333		37.7	36.6	38.1	37.5	36.4	37.2	36.6	37.5	36.9	36.8	38.1	36.8	36.8	37.1	37
60.6667	37.4	37.1		60.5		37.4	36.7	37.6	37.2	36.6	37	36.6	37.3	37.6	37.5	37.7	36.6	36.7	37.4	36.7
60.8333	37.3	37.9		60.6667		37.1	37	37.1	37.2	36.5	36.9	36.9	37.4	37.4	37.3	37	37.1	36.7	37.3	36.7
61	36.7	37.4		60.8333		37.9	37.8	37.4	37.2	36.1	37.6	37.6	37.6	37.3	37.1	36.5	36.6	36.7	37.2	37.5
61.1667	36.3	36.7		61		37.4	37.7	37.2	37.3	36.1	37.7	37.7	37.5	36.7	36.4	36.3	36.6	36.7	37.2	37.4
61.3333	36	36.7		61.1667		36.7	37.8	36.6	37.3	36.1	38.3	37.4	38	36.3	36.5	36	36.6	37.2	36.9	37.3
61.5	36.3	36.6		61.3333		36.7	38	37.1	37.3	36.7	38.2	37.2	37.9	36	37	36.5	36.6	36.7	36.9	36.8
61.6667	36.4	36.4		61.5		36.6	37.5	37	36.9	36.4	38	36.7	37.6	36.3	36.8	36.9	36.8	36.8	37.1	36.7
61.8333	37.3	37.6		61.6667		36.4	37	37	36.8	36.5	37.6	37.1	37.3	36.4	36.5	36.6	36.9	37.3	37.3	37.3
62	38.1	37.8		61.8333		37.6	36.8	37	36.5	36.6	37	37	37.4	37.3	36.7	37.5	37	37.8	37.4	36.9
62.1667	37.9	37.3		62		37.8	36.7	37.5	36.4	36.5	36.4	37.4	37.2	38.1	37.2	37.7	36.6	38	37.5	36.7
62.3333	37.5	36.6		62.1667		37.3	36.7	37	36.7	36.5	36	37.8	36.8	37.9	37.5	37.2	36.9	37.8	37.6	36.6
62.5	37.5	36.3		62.3333		36.6	36.7	37.4	36.9	36.1	36.2	37.9	36.6	37.5	37.2	37.2	36.8	38.1	37.4	36.4
62.6667	36.4	36.4		62.5		36.3	36.8	38.1	36.5	36.1	36.7	37.4	36.9	37.5	37.2	38.2	36.6	37.8	37.1	36.4
62.8333	35.9	36.6		62.6667		36.4	37.2	38	36.4	36.1	36.9	36.9	36.9	36.4	36.3	38.1	36.9	37.6	36.8	36.9
63	35.9	36.4		62.8333		36.6	37.2	38.4	36.7	36.3	37	36.5	37.4	35.9	36	37.8	37.1	37.2	36.9	37
63.1667	35.7	36.8		63		36.4	37	38.1	36.7	36.8	36.7	36.1	37.4	35.9	36.2	37.5	36.5	36.4	36.9	36.8
63.3333	35.7	36.8		63.1667		36.8	37	38.1	36.5	36.9	36.4	35.9	37.2	35.7	36.2	37.4	37	36	36.6	37.4
63.5	35.7	36.5		63.3333		36.8	37.1	38	37.3	36.6	36	36	36.8	35.7	36	36.9	37	36.1	36.4	37.3
63.6667	36.1	37.1		63.5		36.5	36.9	37.8	37.5	36	35.7	36.1	36.3	35.7	36.4	36.7	37	36.1	36.5	37.5
63.8333	36.3	37.6		63.6667		37.1	36.6	37.6	37.3	36.1	35.4	36	36.6	36.1	36	37.1	37.5	36.7	36.9	37.1
64	36.9	37.6		63.8333		37.6	37	37.2	37.2	36.2	35.6	36.8	36.6	36.3	36.1	36.5	37.8	37.1	36.9	37.6
64.1667	37.4	37.3		64		37.6	36.9	36.8	36.7	35.7	36	36.9	36.7	36.9	36.3	36.9	37.9	37.1	36.8	37.6
64.3333	37	37.1		64.1667		37.3	37.3	36.3	36.4	36.3	36	37	36.6	37.4	36.5	37.2	37.4	36.6	36.7	37
64.5	36	36.5		64.3333		37.1	37.7	36.4	36.1	36.6	35.8	36.4	36.3	37	36.5	37.6	37.3	35.9	36.3	36.6
64.6667	35.7	36.6		64.5		36.5	37.7	36.6	35.7	36.6	36	36.2	36.4	36	36.2	37.6	37.5	35.9	36.1	36.3
64.8333	35.7	36.6		64.6667		36.6	37.4	36.6	35.5	36.5	36.4	36.2	36.6	35.7	36.3	38.3	36.8	35.7	35.9	36.4
65	36.1	36.6		64.8333		36.6	36.8	36.6	35.5	36.6	36.9	36	37.3	35.7	36.5	38.3	37.7	35.5	35.9	36.1
65.1667	35.7	36.8		65		36.6	37	36.7	35.5	36.6	36.6	35.9	36.8	36.1	36.8	38.2	37.8	35.3	35.7	36.6
65.3333	35.7	36.9		65.1667		36.8	37	36.9	35.4	36.5	36.9	36.5	36.4	35.7	36.3	37.5	37.7	35.5	35.6	36.4
65.5	36	36.8		65.3333		36.9	36.9	36.8	35.9	36.8	37.8	36.2	36.5	35.7	36.5	37.2	37.4	35.1	36.1	36
65.6667	36.2	36.5		65.5		36.8	37.2	36.8	36	37	38	36.4	36.8	36	36.6	36.6	37.3	35.3	36.1	36.7
65.8333	36.7	37.5		65.6667		36.5	37.3	36.8	35.4	37.1	37.9	36.5	37.1	36.2	36.3	36.2	36.5	35.6	36.3	37
66	36.3	37.9		65.8333		37.5	36.9	37.1	35.2	37.6	37.2	36.4	36.8	36.7	36	36.3	36.6	35.7	36.5	37
66.1667	36.5	37.7		66		37.9	36.9	37	35.4	37.5	36.6	36.8	36.7	36.3	36.2	36.4	36.7	35.4	36.5	36.9
66.3333	36.9	37.4		66.1667		37.7	37.2	37.1	35.6	37	36.4	37.1	36.5	36.5	36.1	36.5	36.5	35.4	36.3	36.5
66.5	36.7	37.1		66.3333		37.4	37.7	37.3	36	36.7	36.2	37.8	36.8	36.9	36	36.7	36.7	35.5	36.5	36.9
66.6667	37.8	36.7		66.5		37.1	38	37	36.2	36.5	36.4	38.1	37.1	36.7	36.2	36.9	36.9	36.2	36.4	36.7
66.8333	37.9	36.6		66.6667		36.7	38.1	36.9	35.7	36.4	36.5	37.9	36.8	37.8	36.3	36.9	37.2	36.6	36.9	36.6
67	37.7	36.7		66.8333		36.6	38	37.2	35.8	36.1	36.7	37.6	36.7	37.9	36.1	36.9	37.2	36.9	37.5	36.7
67.1667	37.9	37		67		36.7	37.8	37.4	35.7	36.1	36.9	36.9	37.1	37.7	36	36.9	36.9	37	37.3	36.9
67.3333	37.6	37.7		67.1667		37	38.2	38.1	35.5	36.2	36.8	36.6	36.9	37.9	36	37	36.8	36.9	37.2	36.9
67.5	37.7	37.9		67.3333		37.7	38	38.4	35.4	35.7	37.2	36.6	36.9	37.6	36	37.3	36.9	37.2	37.2	36.5
67.6667	37.5	38		67.5		37.9	38	38.3	35.5	36.5	37.3	37.1	37.4	37.7	36.4	37.4	37	37.1	36.9	37.4
67.8333	37.1	38.1		67.6667		38	37.8	38.1	35.4	36.8	37.8	37.3	38.1	37.5	36.4	36.4	36.8	37.1	36.4	37.5
68	37.2	37.8		67.8333		38.1	37.5	38.1	35.4	36.1	38.3	37.4	38.2	37.1	35.9	36.4	36.9	37.1	36.7	37.2
68.1667	36.6	37.6		68		37.8	36.9	38	35.3	35.8	38.5	36.9	37.9	37.2	36	36.3	36.9	36.9	37.4	36.8
68.3333	35.9	37.4		68.1667		37.6	36.6	38.1	35.2	36	38.5	36.6	37.8	36.6	36.2	36.8	36.9	37.6	37.9	37.2
68.5	35.7	36.7		68.3333		37.4	36.1	37.8	34.8	35.6	38.1	36.1	37.5	35.9	36.7	37.4	36.8	38.1	37.9	37.5
68.6667	35.4	36.2		68.5		36.7	36.2	37.6	35.2	35.7	38	36.3	36.9	35.7	37.2	36.9	37.2	38.1	38.1	37.2
68.8333	35.9	35.8		68.6667		36.2	36.4	37.7	35.5	35.6	37.4	36.3	37.3	35.4	36.8	37.7	37.1	38	38.1	36.7
69	35.8	35.8		68.8333		35.8	35.9	37.8	34.9	36.1	37.3	36.2	37.2	35.9	36.8	37.5	37.1	37.9	37.6	36.3
69.1667	35.6	36		69		35.8	35.8	37.2	34.9	35.5	37.2	36.2	36.6	35.8	36.6	37.1	37	37.7	37.6	36
69.3333	35.1	36		69.1667		36	36	37	34.6	35.7	36.6	36.7	36.8	35.6	36.5	36.5	37.2	37.7	36.9	35.8
69.5	34.9	36		69.3333		36	36.7	37.7	35.7	35.8	36	36.7	36.6	35.1	36.8	36.5	37	37.4	36.6	36
69.6667	35.1	35.8		69.5		36	37	38.4	36.1	35.8	35.7	36.5	36.3	34.9	37.7	36.4	37	36.6	35.9	35.8
69.8333	36.1	35.4		69.6667		35.8	36.3	38	35.7	35.6	35.4	36.1	36.2	35.1	37.6	36.5	37.2	35.8	36.1	35.7
70	36.7	35.8		69.8333		35.4	35.9	37	35.3	35.5	35.5	35.8	36.1	36.1	37.9	36.5	37	35.6	35.9	35.7
70.1667	36.8	35.4		70		35.8	35.8	36.1	35	35.1	35.7	35.6	36.9	36.7	37.8	36.8	36.9	35.2	35.7	35.4
70.3333	35.7	35.5		70.1667		35.4	35.6	35.9	35.2	36	35.4	35.4	36.6	36.8	37.3	36.1	36.8	35.2	35.6	35.2
70.5	35.4	35.6		70.3333		35.5	35.6	35.6	35.2	36.1	35.5	35.6	36.4	35.7	37	36.8	36.9	35.3	35.3	35.2
70.6667	35.2	35.6		70.5		35.6	35.4	35.7	35.4	36	35.5	36.2	36.5	35.4	36.4	36.9	36.8	35.2	35.4	35.4
70.8333	35.2	35.7		70.6667		35.6	35.4	35.6	35.4	35.6	36.1	36.3	36.4	35.2	36	36.8	36.7	35.1	35.7	35.2
71	35.4	35.7		70.8333		35.7	35.5	36.1	35.3	35.4	36	36.4	35.8	35.2	35.9	36.5	36.1	35.1	36.2	35.2
71.1667	35.6	36		71		35.7	35.6	36.6	35.2	35.3	35.7	36	37.1	35.4	36.2	35.8	36	35.4	36.2	35.1
71.3333	36.1	36.1		71.1667		36	35.7	36.6	35.5	35.3	35.7	35.7	37.3	35.6	36.2	35.6	36.1	35.5	36.4	35.4
71.5	36.3	36		71.3333		36.1	35.7	36.2	35.7	35.1	35.7	35.8	36.6	36.1	36.2	35.7	36	36.1	36.6	35.7
71.6667	35.4	35.9		71.5		36	35.7	36.1	35.5	35	35.7	35.8	36.2	36.3	35.9	35.9	36	35.9	36.4	35.6
71.8333	35.1	35.8		71.6667		35.9	35.6	36.1	35.8	35.7	35.7	35.9	36.1	35.4	35.9	35.7	36.1	35.7	36.2	35.5
72	35.1	36		71.8333		35.8	35.2	36.2	36.1	36.3	35.7	35.8	36.3	35.1	35.9	35.2	36.6	36.4	36	35.6
72.1667	34.9	36.1		72		36	35.9	36.5	36	36.4	35.5	35.4	36.1	35.1	35.7	35.5	36.8	35.9	35.6	36
72.3333	35.1	36.3		72.1667		36.1	35.9	36.4	35.6	35.8	35.6	35.5	36.5	34.9	35.5	35.6	36.6	35.8	35.7	36.2
72.5	35.1	36.6		72.3333		36.3	35.9	36.3	35.4	35.7	35.9	35.6	36.6	35.1	35.3	35.6	36.3	35.8	35.7	36.5
72.6667	35.6	36.8		72.5		36.6	36	36.4	35.6	35.7	36.5	35.6	36.4	35.1	36.6	35.8	36.3	35.6	35.9	36
72.8333	35.4	36.6		72.6667		36.8	35.9	36.3	35.5	35.8	36.5	35.5	36.9	35.6	36.7	35.7	36.3	35.5	35.8	35.6
73	35.3	36.3		72.8333		36.6	35.8	36.1	35.6	35.4	36.5	35.9	37.4	35.4	36.7	35.7	36.3	35.6	35.9	35.4
73.1667	35.4	36.2		73		36.3	35.8	36.1	35.6	35.3	36.8	36.2	37.4	35.3	36.3	35.5	36.5	35.7	36.1	35.5
73.3333	36.1	36.1		73.1667		36.2	35.7	36.2	36	35.2	36.5	36.2	37.2	35.4	36.1	35.7	36.6	36.4	35.9	35.5
73.5	35.6	36.4		73.3333		36.1	35.4	36.1	35.9	35.3	36.1	35.9	36.6	36.1	36	36	36.8	37	35.7	35.4
73.6667	35.6	36.2		73.5		36.4	35.6	36.2	35.9	35.3	35.9	36.1	36.1	35.6	35.9	36.2	36.5	37.3	35.7	35.2
73.8333	35.2	36.1		73.6667		36.2	35.4	36.1	36.4	35.7	35.9	36	35.9	35.6	35.8	35.9	36.1	37.1	35.7	35.2
74	35.1	35.7		73.8333		36.1	35	35.9	36.4	35.7	35.7	36	35.9	35.2	35.7	35.9	36	36.4	36	35
74.1667	35.2	35.7		74		35.7	35	35.9	36.6	35.1	35.4	35.6	35.9	35.1	35.7	35.6	36	35.7	35.8	34.7
74.3333	35.2	35.6		74.1667		35.7	35	36	36.5	35.3	35.3	35.7	36.4	35.2	35.7	35.6	35.9	35.8	35.9	35.2
74.5	34.9	35.5		74.3333		35.6	35.3	35.8	36.9	35.3	35.5	35.8	36	35.2	35.7	35.2	35.8	35.5	35.7	35.3
74.6667	34.6	35.9		74.5		35.5	35.3	35.9	37.2	35.3	35.7	35.7	35.8	34.9	35.8	35.9	36.1	35.5	35.6	35.3
74.8333	34.9	35.4		74.6667		35.9	35.2	35.8	37.1	35.7	35.8	35.6	35.9	34.6	36	35.6	36.1	35.4	35.7	35.2
75	35.1	35.8		74.8333		35.4	35.4	36.2	36.8	35.7	35.7	36.1	35.8	34.9	36.4	35.7	35.8	35.3	35.7	35.4
75.1667	35.9	36.7		75		35.8	35	35.8	37.2	35.8	35.6	36.1	35.9	35.1	36.2	36	35.6	35.2	35.7	35.2
75.3333	36.1	36.2		75.1667		36.7	35.3	35.8	37.3	36	36	35.9	35.9	35.9	36	36.2	35.6	35.2	35.6	35.3
75.5	35.4	35.5		75.3333		36.2	35.2	35.8	36.9	36.3	36	35.8	35.5	36.1	36.1	36.2	35.7	34.9	35.6	35.1
75.6667	35	35.4		75.5		35.5	35.4	36.1	36.8	36.3	35.7	35.8	35.4	35.4	36	35.9	35.5	34.8	35.8	35.7
75.8333	35	35.3		75.6667		35.4	35.5	37	36.5	36.6	35.7	36.2	35.4	35	36	35.9	36.5	34.9	36.2	36.2
76	35.2	35.4		75.8333		35.3	35.5	36.7	36.9	36.5	36.4	36.9	36.9	35	36.2	36	36.6	36.1	36.4	36.5
76.1667	34.8	35.7		76		35.4	35.4	36.2	37.2	36.6	36.4	37	36.6	35.2	36.1	35.7	36.1	35.8	36.6	36.7
76.3333	34.6	36.4		76.1667		35.7	35.4	35.9	37.5	36.7	35.8	36.6	36.3	34.8	36.1	35.7	36.5	35.7	36.1	36.4
76.5	35.1	37.2		76.3333		36.4	35.6	35.8	37.6	37.5	35.8	35.9	36.1	34.6	36.1	36.7	36.2	35.6	36.1	35.8
76.6667	35.3	37.3		76.5		37.2	35.5	35.8	37.7	37	35.9	35.7	35.9	35.1	36.1	36.1	36.3	35.2	35.9	35.3
76.8333	36.1	37.3		76.6667		37.3	35.5	35.7	37.5	36.9	35.7	35.5	35.9	35.3	36	36	36.3	35.5	35.8	35.1
77	36	36.9		76.8333		37.3	35.4	36.4	37.2	37	35.6	35.5	35.7	36.1	36.5	35.7	36.1	35.2	35.6	35
77.1667	35.7	36.5		77		36.9	35.8	36.1	37.3	36.6	35.5	35.4	35.6	36	36	35.7	36.3	35.2	35.4	34.8
77.3333	35.6	36.5		77.1667		36.5	35.8	35.9	37	37.1	35.3	35.5	35.6	35.7	36.1	35.6	36.3	35.1	35.4	34.8
77.5	35.6	36.4		77.3333		36.5	36.1	35.9	36.7	36.8	35.8	35.6	35.6	35.6	35.7	35.6	36.7	35.2	35.4	34.6
77.6667	35.7	36.2		77.5		36.4	36	35.9	36.4	37.1	35.8	35.6	35.7	35.6	35.9	35.7	37.1	35.2	35.3	34.6
77.8333	36.1	36.6		77.6667		36.2	36.1	35.8	36.4	37.6	35.7	35.4	36.7	35.7	36	35.8	37.1	35.6	35.3	34.9
78	33.7	37.8		77.8333		36.6	35.8	35.6	36.7	37.7	35.7	35.8	36.3	36.1	35.8	35.7	33.5	35.6	35.2	34.7
78.1667	30.8	37.6		78		37.8	36.4	36.2	35.9	37.6	37.4	37	37.5	33.7	35.7	35.8	30.6	36.1	37.2	35.9
78.3333	28.9	36.9		78.1667		37.6	37.4	36.4	35.7	37.4	37.8	36.8	37.4	30.8	35.5	35.8	28.5	35.2	35.2	34.4
78.5	27.8	36.6		78.3333		36.9	37.5	38.3	35.2	36.8	37.4	36.8	36.8	28.9	35.7	35.9	27	32.4	32.9	32.7
78.6667	27.4	36.1		78.5		36.6	36.9	37.7	34.7	36.4	36.7	36.1	36.6	27.8	36.2	35.5	26.2	30.6	31.8	31.4
78.8333	27.1	36.3		78.6667		36.1	36.8	37.6	34.9	36.5	36	36.2	36.4	27.4	36	35.7	25.8	29.6	30.8	30.4
79	26.7	36.5		78.8333		36.3	36.8	37.2	34.5	36.8	36.2	36.7	36.1	27.1	36.1	35.7	25.6	28.9	30.2	29.6
79.1667	26.4	37		79		36.5	36.6	36.6	34.4	36.7	36.1	36.5	36.2	26.7	36.7	35.9	25.5	28.2	29.7	29
79.3333	26.3	36.4		79.1667		37	37	37.1	34.5	36.9	36.5	36.5	36.4	26.4	36.2	36.2	25.5	27.7	29.4	28.4
79.5	26.1	36.3		79.3333		36.4	36.9	37.4	34.5	37	36.9	36.8	36.4	26.3	36.4	36.5	25.4	27.5	29.1	28
79.6667	26.1	36.6		79.5		36.3	36.6	38	34.5	36.9	36.7	36.7	36.4	26.1	34.9	36.4	25.3	27.3	28.8	27.8
79.8333	25.9	36.7		79.6667		36.6	37	37.6	34.5	37.1	36.9	37	36.4	26.1	31.3	33.6	25.3	27.1	28.6	27.4
80	26.1	36.6		79.8333		36.7	36.7	37.1	34.5	36.9	37.2	37.1	36.5	25.9	29.4	30.8	25.2	26.9	28.2	27.1
80.1667	26.3	36.6		80		36.6	37	37.1	34.7	36.5	37.8	37.2	36.5	26.1	28.4	29.6	25.2	26.7	27.9	26.9
80.3333	26.3	36.9		80.1667		36.6	37.2	36.7	35	36.5	37.9	37.1	36.4	26.3	28	28.6	25.1	26.6	27.6	26.8
80.5	26.6	37.1		80.3333		36.9	36.6	37.6	34.7	36.5	37.6	37.1	36.8	26.3	27.9	28	25.1	26.4	27.4	26.6
80.6667	26.4	36.6		80.5		37.1	36.5	38.1	35.4	36.3	37	37.2	36.6	26.6	27.6	27.6	25.1	26.4	27.4	26.4
80.8333	26.3	37		80.6667		36.6	36.7	38.2	35.6	35.8	36.5	37.1	36.3	26.4	27.5	27.4	25.5	26.3	27.2	26.3
81	26.4	37		80.8333		37	36.9	38.1	35.7	36.6	36.2	37.1	36.4	26.3	27.4	27.2	25.5	26.2	27.1	26.3
81.1667	26.5	37		81		37	36.9	37.3	35.7	36.8	36.5	37.1	36	26.4	27.2	27.2	25.5	26.1	27.1	26.3
81.3333	26.2	37.1		81.1667		37	37	36.6	36	36.8	37.1	37.1	36.8	26.5	27.1	27.7	25.1	26.1	26.9	26.2
81.5	26	37.9		81.3333		37.1	36.7	36.8	35.8	37.5	37	36.9	36.5	26.2	26.9	28.2	24.7	26.2	26.7	26.2
81.6667	26.1	37.9		81.5		37.9	36.7	36.6	35.7	37.1	37	37.2	36.5	26	26.9	28.2	24.7	26.1	26.6	26.1
81.8333	25.9	37.2		81.6667		37.9	37	37	36	36.9	36.9	37.4	36.3	26.1	26.9	28.2	24.8	26.1	26.6	26.1
82	25.6	36.6		81.8333		37.2	36.9	37.1	36	36.6	37	37.1	36.3	25.9	26.9	28.3	24.8	26	26.6	26.1
82.1667	25.6	36.4		82		36.6	36.7	36.8	35.7	36.2	37	37.9	37.1	25.6	26.9	28.6	24.8	25.9	26.6	26.1
82.3333	25.9	36.8		82.1667		36.4	37	37	35.6	36.6	36.8	38.1	37	25.6	26.5	29.3	24.8	25.9	26.6	26.1
82.5	25.9	37.3		82.3333		36.8	37	36.8	36	37	36.9	38.1	36.8	25.9	26.4	29.2	24.8	25.8	26.7	26.1
82.6667	26.1	37.2		82.5		37.3	37	36.6	36.3	36.8	36.5	37.7	36.7	25.9	26.3	29.1	24.8	25.7	26.7	26.1
82.8333	26	37.4		82.6667		37.2	37	37.4	36.1	36.6	37.5	37.1	36.7	26.1	26.4	29.8	24.8	25.7	26.7	26
83	25.9	37.1		82.8333		37.4	37.2	37.2	35.9	36.4	38	36.7	36.8	26	26.4	29.7	24.8	25.7	26.7	26
83.1667	25.9	37.3		83		37.1	37	36.9	35.9	36.7	38.3	36.3	36.7	25.9	26.4	29.6	24.7	25.6	26.7	26.1
83.3333	26	37.5		83.1667		37.3	36.9	36.9	36	36.5	37.8	37	36.6	25.9	26.3	29.7	24.8	25.6	26.6	26.1
83.5	25.9	37.8		83.3333		37.5	36.9	36.9	36.6	36.5	37.2	37.4	37.1	26	26.2	29.5	24.8	25.5	26.6	26
83.6667	25.9	37.9		83.5		37.8	36.8	37.1	36.5	36.8	36.7	37.3	37	25.9	26.3	29.4	24.7	25.4	26.7	25.9
83.8333	26.3	37.8		83.6667		37.9	36.9	37.6	36.1	36.5	36.5	37.2	36.7	25.9	26.4	30.2	24.7	25.4	26.6	25.9
84	26.4	37.7		83.8333		37.8	36.8	38.1	36.3	37.3	36.5	36.7	36.8	26.3	26.4	31.1	24.7	25.3	26.6	25.9
84.1667	26.3	37.6		84		37.7	36.9	38.3	36	37	36.5	36.4	37.1	26.4	26.3	30.8	24.6	25.3	26.6	25.8
84.3333	26.1	37.8		84.1667		37.6	36.8	38.2	36.2	36.5	36.6	36.6	36.6	26.3	26.3	30.6	24.7	25.3	26.6	25.8
84.5	25.9	37.8		84.3333		37.8	37	37.8	36	36.1	36.7	36.4	36.9	26.1	26.4	31.1	24.7	25.2	26.6	25.8
84.6667	25.8	37.8		84.5		37.8	37	38.4	36.1	36.3	37.3	36.6	37.2	25.9	26.2	31.2	24.7	25.2	26.6	25.8
84.8333	25.7	37.1		84.6667		37.8	37	38.3	36.2	36.3	37.8	36.8	37.3	25.8	26.2	31.7	24.5	25.2	26.6	25.8
85	25.6	36.4		84.8333		37.1	37	38	36.5	36.2	38.6	37.3	37.8	25.7	26.2	33.4	24.4	25.2	26.6	25.8
85.1667	25.4	36.6		85		36.4	37	37.9	36.2	36	38.2	37.1	37.8	25.6	26.3	33.7	24.5	25.2	26.6	25.8
85.3333	25.5	36.5		85.1667		36.6	37.1	38.1	35.2	35.9	38.2	37.1	37.1	25.4	26.4	32.4	24.5	25.2	26.6	25.8
85.5	25.8	36.5		85.3333		36.5	37.2	38.3	35.6	36.3	37.5	36.8	37.1	25.5	26.4	30.4	24.4	25.2	26.5	25.8
85.6667	26.1	36.4		85.5		36.5	37.1	37.7	35.7	36.6	36.9	37.4	36.4	25.8	26.6	29.9	24.4	25.2	26.5	25.7
85.8333	26.1	36.7		85.6667		36.4	37.1	37.5	35.9	36.2	36.6	37.1	37.3	26.1	26.9	30.4	24.5	25.3	26.4	25.7
86	25.9	36.6		85.8333		36.7	37.1	37.2	36.5	36.1	36.5	36.8	37.2	26.1	27	30.2	24.6	25.4	26.4	25.8
86.1667	25.9	36.9		86		36.6	37.5	37.3	36.4	36	36.2	36.6	37.3	25.9	26.9	30.9	24.5	25.5	26.4	25.8
86.3333	25.8	37		86.1667		36.9	37.5	37.3	35.8	36.5	36.4	37.5	37.3	25.9	27.2	32.7	24.7	25.5	26.5	25.8
86.5	26.1	37.1		86.3333		37	37.5	36.6	35.9	36.6	36.5	37.8	37.3	25.8	27.2	33.6	24.7	25.6	26.6	25.8
86.6667	26.1	36.8		86.5		37.1	37.4	36.4	35.7	36.5	36.2	37.8	37.1	26.1	27	33.9	24.7	25.9	26.4	25.8
86.8333	26.1	36.6		86.6667		36.8	37.2	36.4	35.7	36.8	36.2	37.3	37.1	26.1	26.8	34.4	24.7	25.8	26.4	25.8
87	26.1	37.6		86.8333		36.6	37.2	36.4	35.9	36.1	36.1	36.6	37.4	26.1	27	34.7	24.7	26.1	26.4	25.8
87.1667	26	37.6		87		37.6	36.8	36.3	36.4	36.7	36	35.9	37.9	26.1	27	33.7	24.8	26.1	26.4	26.1
87.3333	26.3	37.2		87.1667		37.6	36.6	36.2	36.6	36.6	36.7	35.9	37.8	26	26.9	34.7	24.8	26.2	26.5	26.3
87.5	26.4	36.4		87.3333		37.2	36.8	36	36.3	36.5	37.3	35.7	37.4	26.3	27	34.8	24.8	26.4	26.5	26.3
87.6667	26.4	36.3		87.5		36.4	37	36.1	36.3	36.6	36.9	35.8	37.8	26.4	27.1	34.6	24.8	26.3	26.6	26.3
87.8333	26.1	36.3		87.6667		36.3	36.7	36	36	36.8	36.5	35.8	37.1	26.4	27.2	34.9	25	26.2	26.6	26.3
88	25.9	36.5		87.8333		36.3	36.9	36	35.7	36.7	36.2	35.9	36.4	26.1	27.1	34.2	24.9	26.2	26.8	26.4
88.1667	25.9	36.4		88		36.5	37	35.9	35.7	36.4	36.2	35.9	36.8	25.9	27.2	35.2	24.8	26.2	27	26.4
88.3333	26	36.4		88.1667		36.4	37	35.9	35.7	36.3	35.9	36.3	36.5	25.9	27.2	35.2	24.7	26.3	27.1	26.3
88.5	25.9	36.1		88.3333		36.4	36.9	35.9	35.9	36	35.9	36.6	36.4	26	27.2	35.4	24.7	26.2	27.1	26.3
88.6667	25.6	36.1		88.5		36.1	36.9	36.1	36.2	36.7	35.9	36.6	36.6	25.9	27.2	36.4	24.6	26.2	27.1	26.3
88.8333	25.3	36.4		88.6667		36.1	37.4	36.1	36.9	36.8	36.1	36.9	36.6	25.6	27.4	35.4	24.6	26.1	27	26.2
89	25.2	36.1		88.8333		36.4	36.9	36.1	37	36.8	36.3	36.8	36.2	25.3	27.1	34.3	24.7	26.2	26.9	26.1
89.1667	25	36.4		89		36.1	37	36.3	36.4	37.1	36	36.7	36.3	25.2	27.4	33.2	24.6	26.1	26.9	26.1
89.3333	24.8	36.1		89.1667		36.4	37	36.2	35.5	37.9	35.9	36.8	36	25	27.2	32.8	24.8	26.1	26.9	26.1
89.5	24.7	36.5		89.3333		36.1	37	36.6	35.4	37.6	36.8	37.2	36	24.8	27.2	33.1	25	26.5	27.1	26.1
89.6667	24.8	36.4		89.5		36.5	37	36.5	35.2	37.7	37.5	36.9	36.4	24.7	27.3	33.5	24.8	26.7	27.5	26
89.8333	24.8	36.6		89.6667		36.4	36.8	36.5	35.3	37.4	37.5	36.6	37	24.8	27.5	33.7	24.7	26.7	27.6	26
90	24.9	36.7		89.8333		36.6	37.1	36.4	35.2	37	37.2	36.9	37.3	24.8	27.6	33.7	24.7	26.7	27.5	26
90.1667	25.4	36.4		90		36.7	37.3	36.6	35	37.1	37.3	37.3	37.1	24.9	27.5	33.7	24.7	26.7	27.5	26
90.3333	25.6	37.6		90.1667		36.4	37.2	36.6	35.3	37	36.9	37.5	36.9	25.4	26.9	34	24.7	26.7	27.6	26
90.5	25.3	37.7		90.3333		37.6	37	36.5	35.4	37	37.3	38.1	37.3	25.6	27	34.6	24.6	26.9	27.6	26.1
90.6667	24.9	37.9		90.5		37.7	37.2	36.5	35.5	36.6	37.9	37.9	36.9	25.3	27.3	34.9	24.6	27	27.9	26.1
90.8333	24.9	37.9		90.6667		37.9	37.2	36.4	35.5	36.5	37.9	37.4	36.8	24.9	27.2	35.4	24.5	27	27.9	26.1
91	24.9	37.6		90.8333		37.9	37.2	36.8	35.2	36.5	38.1	36.9	37	24.9	27.2	36.9	24.5	27.1	28.1	26.1
91.1667	25	37.8		91		37.6	37.7	36.6	35.7	36.6	38	36.8	37	24.9	27.4	36.9	24.5	27	28.6	26.2
91.3333	25	37.7		91.1667		37.8	38.2	36.8	36.4	36.3	37.2	37.1	37.1	25	27.3	36.4	24.4	26.9	28.9	26.5
91.5	25.4	37.2		91.3333		37.7	38.2	37.8	35.8	36.5	36.5	37.1	37.6	25	27	35.9	24.5	27.1	28.9	26.5
91.6667	25.9	36.6		91.5		37.2	38.3	38.1	35.6	36.5	36.6	37.1	37.9	25.4	27.1	35	24.6	27.2	28.7	26.5
91.8333	26.1	36.6		91.6667		36.6	38.2	38.3	35.2	36.3	37	36.5	37.9	25.9	27.4	34.7	24.5	27.3	28.7	26.4
92	25.6	36.6		91.8333		36.6	38.2	38.4	34.9	36	37.1	36.1	37.6	26.1	27.4	35	24.5	27.5	28.9	26.4
92.1667	25.3	36.8		92		36.6	38	38.1	34.9	36.3	36.9	36.1	37.4	25.6	27.1	35.7	24.5	27.5	29.1	26.6
92.3333	25	36.5		92.1667		36.8	37.8	38.6	35	36.1	36.6	35.8	37.1	25.3	27.1	36.6	24.5	27.5	29.7	26.9
92.5	24.8	36.9		92.3333		36.5	37.4	38.6	34.9	36.9	36.1	35.8	37.1	25	27.2	36.4	24.5	27.7	29.6	26.8
92.6667	24.8	37		92.5		36.9	37	38.5	34.9	36.4	35.7	36.2	36.8	24.8	27.4	36	24.4	27.9	29.6	26.8
92.8333	24.8	37.3		92.6667		37	36.5	38.3	35.2	36.2	35.5	36.6	36.8	24.8	27.4	36.2	24.4	28.2	29.7	26.8
93	25.6	37.5		92.8333		37.3	36.3	38.1	35.5	36.4	35.5	36.8	36.2	24.8	26.9	36	24.4	28.3	29.8	26.8
93.1667	26.3	37.4		93		37.5	36.4	37.8	35.2	36.5	35.5	36.8	36.2	25.6	27	36.9	24.4	28.6	30	26.6
93.3333	26.1	37.1		93.1667		37.4	36.4	37.6	35.2	36.3	35.5	36.5	37.1	26.3	27.1	37	24.5	28.9	30	26.5
93.5	25.6	36.7		93.3333		37.1	36.2	37	34.9	36.3	35.6	36.1	37.4	26.1	27.2	36.4	24.5	28.9	30.2	26.4
93.6667	25	36.3		93.5		36.7	36.4	37.1	35.5	36.9	35.7	35.8	37.9	25.6	27.2	35.6	24.8	28.9	30.4	26.3
93.8333	24.8	36		93.6667		36.3	36.4	37.6	35.4	37.1	36.5	35.8	37.5	25	27	35.8	24.8	28.8	30.3	26.3
94	24.8	35.8		93.8333		36	36.3	37.3	35.4	36.5	37.5	35.6	36.9	24.8	26.9	35.5	24.7	29	30.1	26.2
94.1667	24.5	35.6		94		35.8	36.2	36.8	36	36.1	37.8	35.5	36.4	24.8	26.9	35.7	24.5	28.9	30.1	26.2
94.3333	24.3	35.9		94.1667		35.6	36.5	36.9	36.7	36	37.7	35.5	36.2	24.5	26.9	35.9	24.5	28.7	30.2	26.2
94.5	24.2	35.8		94.3333		35.9	36.7	36.7	36.4	36.2	37.4	35.4	36.1	24.3	27.4	36.4	24.4	28.6	30.2	26.4
94.6667	24.2	35.8		94.5		35.8	36.6	36.6	35.7	36.1	36.7	35.9	35.9	24.2	27.2	36.4	24.3	29.4	29.9	26.6
94.8333	24.3	36.4		94.6667		35.8	36.1	36.4	35.5	36.3	36.3	36	35.9	24.2	26.9	36.1	24.5	29.8	29.9	26.5
95	24.4	35.7		94.8333		36.4	36.3	36.3	35.6	36.3	35.7	35.7	36.3	24.3	26.7	36.1	24.4	29.9	29.9	26.4
95.1667	24.9	35.5		95		35.7	36.4	36.3	35.5	36.3	35.4	35.9	36.1	24.4	26.7	35.9	24.3	30	30.2	26.4
95.3333	24.7	35.9		95.1667		35.5	36.5	36.6	35.4	36.3	35.2	35.9	36.1	24.9	26.6	36	24.2	30.3	30.1	26.4
95.5	24.3	36		95.3333		35.9	36.4	37	35.2	36.1	35.2	35.6	35.7	24.7	26.4	35.9	24.2	30.2	29.8	26.4
95.6667	24.1	36.2		95.5		36	36.4	36.7	35	36	35.1	35.6	36.9	24.3	26.4	35.9	24.2	30.2	29.7	26.4
95.8333	24.3	36.5		95.6667		36.2	36.4	36.3	35.4	36.2	35	35.6	36.8	24.1	26.3	36	24.3	30.3	29.6	26.4
96	24.3	35.9		95.8333		36.5	36.3	36.5	35.5	36.6	35	35.6	36.6	24.3	26.6	35.8	24.3	30.1	29.5	26.4
96.1667	24.2	35.8		96		35.9	36.1	37	35.3	36.5	36	35.6	36.3	24.3	26.2	36.4	24.3	30.1	29.5	26.5
96.3333	23.9	35.9		96.1667		35.8	36.2	36.8	35.4	36.6	36.3	36	35.9	24.2	25.9	36.4	24.2	29.8	29.4	26.4
96.5	23.8	36.2		96.3333		35.9	36.2	36.6	35.5	36.8	35.8	36.1	35.7	23.9	25.8	36	24.2	29.3	29.6	26.4
96.6667	23.8	36.4		96.5		36.2	36.2	36.6	35.8	36.7	35.6	35.8	35.8	23.8	25.7	35.9	24.2	28.9	29.6	26.4
96.8333	23.8	36.2		96.6667		36.4	36	36.4	36.6	36.7	35.3	35.9	35.8	23.8	26.1	35.7	24.1	28.5	29.7	26.4
97	24	35.8		96.8333		36.2	36	36.7	36.9	36.6	35.4	35.8	35.8	23.8	26.3	35.7	24.1	28.2	29.7	26.4
97.1667	24.5	35.8		97		35.8	35.9	36.6	36.9	36.7	35.2	35.7	35.3	24	26.1	35.4	24.2	28.1	30.1	26.4
97.3333	24.6	35.9		97.1667		35.8	35.9	36.4	36.4	36.5	35.6	35.8	36.2	24.5	25.7	36.2	24.1	27.9	30.1	26.4
97.5	24.3	35.9		97.3333		35.9	36.4	36.4	35.9	36.8	35.4	36.3	36.3	24.6	25.4	36.7	24.6	27.8	30	26.4
97.6667	24	35.9		97.5		35.9	36.3	36.3	36.2	36.6	35.1	36.8	36.9	24.3	25.3	36.9	25.1	28	29.9	26.4
97.8333	23.9	35.8		97.6667		35.9	36	36.2	36	36.8	35.5	36.8	36.4	24	25.2	36.6	25.3	28.6	29.9	26.4
98	23.8	35.6		97.8333		35.8	35.9	36.1	36	37.2	35.6	36.8	36.3	23.9	25.1	36.1	25	28.4	30.1	26.8
98.1667	23.9	35.7		98		35.6	35.9	36.1	36	37.3	35.6	36.3	36.4	23.8	25.2	35.9	24.7	28.4	30.4	26.9
98.3333	24.1	35.4		98.1667		35.7	35.9	36	36.3	37.2	35.4	36.1	36.1	23.9	25.5	36	24.3	28.4	30.4	26.8
98.5	24	36.5		98.3333		35.4	35.8	36.4	36.2	37.2	35.4	35.9	36.1	24.1	25.6	35.7	24.2	28.4	30.2	26.8
98.6667	24	35.8		98.5		36.5	35.9	36.5	37	37.3	35.4	35.8	35.9	24	25.5	35.6	24.1	28.9	30.3	26.7
98.8333	23.9	35.9		98.6667		35.8	36.2	36.6	37.2	37	36.1	35.5	35.9	24	25.2	35.6	24	29.6	30.7	26.6
99	24.1	35.7		98.8333		35.9	36.7	36.1	37.3	37	35.5	35.6	35.6	23.9	25.1	35.6	24	30.5	31.4	26.6
99.1667	24.6	35.8		99		35.7	36.1	36.4	37	37.1	35.5	35.6	35.6	24.1	25.1	36	24	30.2	32.2	26.6
99.3333	24.4	35.7		99.1667		35.8	35.9	36.9	37	37.3	35.5	35.6	35.7	24.6	25.1	35.8	24	30.1	32.7	26.6
99.5	24.3	35.6		99.3333		35.7	35.9	36.8	36.5	37.3	35.4	35.5	35.4	24.4	25.4	36.2	24.1	30.4	32.7	26.6
99.6667	24.1	36		99.5		35.6	35.9	36.6	36.2	37.5	35.5	35.7	35.6	24.3	25.6	35.9	24.1	30.1	32.9	26.6
99.8333	24	35.8		99.6667		36	35.5	36.4	36.2	37.7	35.6	35.9	35.4	24.1	25.6	35.9	24	29.9	32.4	26.6
100	24.1	36.1		99.8333		35.8	35.5	36.4	36.3	37.8	36.2	35.7	35.6	24	25.3	36	24	29.6	31.9	26.6
100.167	24.4	36.5		100		36.1	35.5	36.4	36.2	37.9	35.7	35.8	36.2	24.1	25.1	36.5	23.9	29.8	31.6	26.6
100.333	24.4	36.2		100.167		36.5	35.3	36.5	36.2	38	35.3	35.9	36.2	24.4	25.1	36.3	23.9	30.1	31.6	26.6
100.5	24.3	36.1		100.333		36.2	35.3	36.4	36.1	37.9	35.4	35.6	36.3	24.4	25.2	36	23.9	30	31.7	26.8
100.667	24.2	35.9		100.5		36.1	35.5	36.1	36.2	38.3	35.4	35.4	36.1	24.3	25.2	36.4	24	30.1	31.7	26.9
100.833	24.5	36		100.667		35.9	35.5	36.1	36.4	38.2	35.4	35.4	36.1	24.2	25.5	36.3	24.8	31	32	26.9
101	24.7	36.2		100.833		36	35.7	36.1	36.6	38.1	35.9	35.3	36	24.5	25.6	36	24.9	31.7	32.4	26.8
101.167	25.7	36.1		101		36.2	35.9	36.1	36.5	38	36.4	36.1	36	24.7	25.2	35.9	24.6	32.2	33.1	26.8
101.333	26.3	36.1		101.167		36.1	35.7	36.3	36.7	38	36.7	36.5	36.5	25.7	25.1	36.1	24.4	32.2	33.2	26.8
101.5	26.2	35.9		101.333		36.1	35.9	36.2	36.8	37.9	36.5	36.8	37	26.3	25.1	36.4	24.3	32.2	33.4	26.8
101.667	25.8	36.1		101.5		35.9	35.8	36.8	36.8	38	36	36.5	36.4	26.2	25.2	36.4	24.3	31.9	33.1	26.8
101.833	25.3	36		101.667		36.1	35.9	37	36.4	38.1	35.9	36.1	36.3	25.8	25.1	36.3	24.3	31.4	32.9	27.1
102	24.9	36.1		101.833		36	36.4	36.6	36.4	38.1	35.8	35.8	36.1	25.3	25.1	36.2	24.4	31.4	32.7	27.1
102.167	24.7	36.2		102		36.1	36.8	37.6	36.5	38.2	35.8	35.9	36.1	24.9	25.1	36.1	24.4	31.3	32.7	27.1
102.333	24.7	35.9		102.167		36.2	37.6	38.8	36.8	38.4	35.7	35.9	36	24.7	25.9	36	24.5	30.9	32.6	27.1
102.5	25.1	36.4		102.333		35.9	37	37.9	37.2	38.5	35.6	35.7	35.9	24.7	25.7	36	25.2	30.8	32.7	27
102.667	25.1	36.8		102.5		36.4	36.5	37.3	36.9	38.3	35.7	36.1	35.8	25.1	25.4	36.2	25.7	30.9	32.8	26.9
102.833	25	36.4		102.667		36.8	36.9	36.8	36.9	38.3	35.7	36.4	35.8	25.1	25.3	36.1	25.3	30.7	32.8	26.9
103	25.6	36		102.833		36.4	36.6	37.4	37	38.1	35.7	36.3	35.9	25	25.2	35.8	25	30.9	33.2	26.9
103.167	26.1	36.2		103		36	36.9	37.4	36.9	38.3	36.5	36.4	36.1	25.6	25.3	35.9	24.8	31	33.4	26.9
103.333	26.2	36.5		103.167		36.2	37	37.1	37.1	38.3	36.5	36.9	36.4	26.1	25.7	36	24.5	30.7	33.4	27
103.5	26.1	36.4		103.333		36.5	37.9	37.2	37.2	38.5	37.6	36.6	35.9	26.2	26	36.2	24.4	30.6	33.6	27.1
103.667	25.6	37.2		103.5		36.4	37.8	37.1	37.1	38.5	38.5	36.8	36.6	26.1	25.7	36.2	24.4	30.4	33.8	27.8
103.833	25.5	37.9		103.667		37.2	37.3	37.4	37.1	38.5	38.5	37.6	37.1	25.6	25.4	36.1	24.6	30.5	33.9	28.3
104	26.3	38.6		103.833		37.9	36.8	37.3	36.8	38.6	38.5	37.8	37.7	25.5	25.2	36	25.4	31.1	34.1	28.3
104.167	26.8	38.2		104		38.6	36.7	37.3	36.9	38.5	37.6	37.9	37.4	26.3	25.1	35.9	25.5	31.6	34.5	28.1
104.333	26.5	37.8		104.167		38.2	37	38.1	36.9	38.5	37.2	37.7	36.9	26.8	25.2	36	25.2	31.7	34.9	28.1
104.5	26.3	38.1		104.333		37.8	36.9	38.4	36.9	38.7	36.9	37.5	37.6	26.5	25.5	36.4	25	32.2	34.7	28.7
104.667	26.1	37.2		104.5		38.1	36.8	38.3	37	38.4	36.5	37.3	37.4	26.3	25.5	36.4	25	32.4	34.1	28.8
104.833	26.2	37.1		104.667		37.2	37	37.6	37.2	38.5	36.3	37	36.9	26.1	25.4	36.4	25	32.6	33.5	28.7
105	26.3	37.3		104.833		37.1	37.1	37.8	37	38.6	36.2	36.8	37.1	26.2	25.4	36.4	25	32.9	32.9	29.1
105.167	26.9	36.8		105		37.3	36.6	37.2	37.3	38.5	37.1	36.8	37.3	26.3	25.5	36.4	25.5	32.8	34.1	29.1
105.333	27.8	36.8		105.167		36.8	37	36.7	37.4	38.7	38.2	36.8	36.9	26.9	25.8	36.5	26.4	32.7	34.9	29.1
105.5	28.1	37.4		105.333		36.8	37.1	37.1	37.5	38.5	38.7	36.8	37.4	27.8	26.1	36.2	26.9	32.4	34.8	29.6
105.667	28.1	37.9		105.5		37.4	37	36.8	37.1	38.6	38.6	36.8	37.5	28.1	26.7	37.1	26.7	32.8	34.7	29.6
105.833	28	37.1		105.667		37.9	37.2	36.7	36.6	38.6	38.3	37.2	37.3	28.1	26.3	37.8	26.3	32.6	34.8	29.5
106	27.6	38.1		105.833		37.1	37.3	36.6	36.5	38.6	38.1	36.9	37.2	28	25.8	37.4	26.4	32.9	34.8	29.4
106.167	28.1	37.4		106		38.1	36.7	36.9	36.7	38.6	37.3	37.1	37.1	27.6	25.8	37.8	26.9	33.6	35.6	29.2
106.333	28.7	37.1		106.167		37.4	37	36.8	36.3	38.5	36.8	37.7	37.5	28.1	26.1	37.5	27	33.6	36.1	29.1
106.5	29.1	36.8		106.333		37.1	36.8	36.8	36.8	38.6	36.4	37.8	37.3	28.7	26.5	38.2	26.8	33.6	36.3	29.4
106.667	29.3	37.1		106.5		36.8	37.1	36.8	36.7	38.6	36.3	37.6	37.9	29.1	26.5	38.2	26.7	33.9	36.4	29.6
106.833	28.8	37.1		106.667		37.1	36.9	36.7	36.5	38.4	36.1	37.6	38	29.3	26.3	37.8	26.6	33.6	36.4	30.1
107	28.9	37.3		106.833		37.1	37	36.9	36.9	38.6	35.8	37.3	38	28.8	26.2	37.4	26.4	33.6	36.4	29.9
107.167	29	37.9		107		37.3	37.1	36.6	36.7	38.6	36.2	37.3	37.9	28.9	26.7	37.5	26.3	33.6	36.1	29.7
107.333	28.9	38.2		107.167		37.9	37.5	37.4	36.7	38.5	36.5	37.2	37.7	29	26.9	37.2	26.4	34.1	36.3	29.7
107.5	28.5	38.6		107.333		38.2	37.7	37.8	36.7	38.3	36.2	36.9	36.9	28.9	27.2	36.7	26.7	34.2	36.6	29.7
107.667	28.8	38.3		107.5		38.6	37.9	38.3	36.9	38.5	36	36.6	36.5	28.5	26.8	36.5	27.3	34	36.4	29.5
107.833	28.5	37.6		107.667		38.3	38.1	38	36.7	38.3	36	36.9	36.4	28.8	26.6	36.5	28.2	34.1	36.1	29.7
108	28.6	37		107.833		37.6	37.7	37.6	36.7	38.4	36	36.9	36.6	28.5	26.5	36.6	28	34.2	35.9	30.4
108.167	29.1	36.9		108		37	36.9	37.3	36.9	38.3	36.2	37.4	36.9	28.6	26.6	36.5	27.8	34.2	35.8	30.5
108.333	29.2	37.1		108.167		36.9	36.5	37.3	36.9	38.5	36.9	38.1	36.9	29.1	27.1	36.6	28	33.9	35.9	30.4
108.5	29.4	37.2		108.333		37.1	36.5	36.9	37.1	38.8	37.1	38.2	36.8	29.2	27.4	36.9	28	34.2	36.1	30.3
108.667	29.3	37.1		108.5		37.2	36.1	36.6	37.3	38.8	37	37.6	36.8	29.4	26.9	37.2	28.1	34.9	36.3	30.2
108.833	28.6	37.3		108.667		37.1	36.9	37	37	38.7	36.8	37.1	37.1	29.3	26.7	38.3	28.5	35.7	36.4	30.4
109	28.6	37.1		108.833		37.3	36.7	36.7	36.7	38.3	36.7	36.6	37.1	28.6	26.7	38.3	28.4	35.7	36.2	31
109.167	28.3	37.3		109		37.1	36.4	36.5	36.4	38.4	37.1	36.3	36.9	28.6	27.2	37.6	28.3	35.7	36.3	30.7
109.333	28.3	37.4		109.167		37.3	36.4	36.8	36.2	38.6	38.2	36	36.9	28.3	27.3	37	28.3	35	36.2	30.6
109.5	28.1	38.2		109.333		37.4	36.6	36.8	36.4	38.5	38.5	36.6	36.9	28.3	27.1	36.5	28.1	33.3	36.1	31
109.667	28.3	38.6		109.5		38.2	36.7	36.8	36.7	38.3	38.4	36.9	37.2	28.1	26.9	37	28.1	32	36.2	31
109.833	28.6	38.1		109.667		38.6	36.9	36.6	36.9	38.1	38.2	36.9	37.2	28.3	26.6	36.9	28.1	31.1	35.9	30.8
110	29.4	38		109.833		38.1	36.9	36.4	36.5	37.9	38.2	36.7	37.2	28.6	26.6	36.8	28.8	30.4	35.9	30.7
110.167	29.9	37.6		110		38	37	36.6	36.5	38	37.8	36.4	37.1	29.4	26.6	36.9	28.8	30	35.9	31.2
110.333	30.1	37.6		110.167		37.6	36.9	37.2	36.7	38.3	37	36.1	36.8	29.9	26.5	37.2	28.3	30	36.6	31.7
110.5	30.4	37.4		110.333		37.6	36.7	37.1	37	38.3	36.2	36.1	37.2	30.1	26.4	38.2	28.2	29.9	36.9	32.1
110.667	30.6	37.3		110.5		37.4	36.8	36.8	36.6	38.2	35.9	35.9	36.9	30.4	26.3	38.5	28.3	29.9	37.2	31.9
110.833	30.3	36.6		110.667		37.3	36.7	36.7	36.6	38.5	36.7	35.8	36.7	30.6	26.2	37.7	28.5	30.3	37	31.8
111	29.7	36.3		110.833		36.6	36.4	36.8	36.8	38.3	37.1	35.8	36.7	30.3	26.3	37.7	29.3	30.3	36.8	31.7
111.167	29.9	36.4		111		36.3	37.2	36.6	37	38.1	37.1	36.2	36.9	29.7	26.2	37.5	29.5	30.5	36.6	31.6
111.333	30.1	35.9		111.167		36.4	36.7	36.7	37.2	38.1	36.6	36.4	37.5	29.9	26.3	37.4	29.1	31.1	36.4	32.2
111.5	30.8	36.3		111.333		35.9	36.7	36.8	37.3	38	36.2	36.9	37.4	30.1	26.2	37	28.8	31.5	36.2	32.8
111.667	31.1	36		111.5		36.3	37	36.6	37.3	38.1	36.3	37.1	36.8	30.8	26.3	36.7	28.8	31.6	36	33.1
111.833	31	36.1		111.667		36	36.7	36.8	37.1	38.1	36	37.1	36.6	31.1	26.9	36.5	28.8	32.4	36.2	33.1
112	31.3	36.1		111.833		36.1	36.8	36.5	36.6	38.4	35.9	36.8	36.4	31	27.2	36.5	29.3	32.9	36.2	33.2
112.167	31.4	36.4		112		36.1	36.9	36.9	36	38.2	35.7	36.5	36.6	31.3	27.2	36.7	29.5	33.2	36.2	33.9
112.333	31.5	36.6		112.167		36.4	36.9	36.7	35.9	38	35.7	36.4	37.4	31.4	27.2	36.9	30	33.5	36.3	34.1
112.5	31.7	36.5		112.333		36.6	37	36.9	35.4	38	36	36.8	37.3	31.5	27	37	29.8	33.6	36.6	34
112.667	31.1	36.6		112.5		36.5	37	36.9	35.4	38.2	36	36.6	37.2	31.7	26.7	38.3	30.5	33.6	36.4	33.7
112.833	30.6	36.4		112.667		36.6	37	36.7	35.4	38.1	36	36.9	36.7	31.1	26.5	38.5	31.1	33.7	36.2	33.4
113	30.6	36.5		112.833		36.4	37.2	36.6	35.2	38.1	35.9	37.6	36.4	30.6	26.4	38	31.3	33.9	36	33.7
113.167	31.2	37.2		113		36.5	37.8	36.9	36	38.3	36.1	37.9	36.6	30.6	26.6	37	31	34	36	34.3
113.333	32.1	37.1		113.167		37.2	37.4	36.4	36.4	38.3	36.4	37.6	36.7	31.2	26.9	36.7	30.6	34.6	36.3	34.4
113.5	31.9	37.5		113.333		37.1	37.2	36.6	36	38.5	36.8	37.1	36.3	32.1	27.2	36.4	29.9	34.4	36.7	34.3
113.667	32.6	38.1		113.5		37.5	37.4	36.5	35.6	38.6	36.9	36.7	37.1	31.9	27.7	36.7	30.2	35.2	37.1	34.4
113.833	32.5	37.8		113.667		38.1	37.8	36.8	35.4	38.6	37.7	36.6	36.9	32.6	27.7	36.8	30.3	35.8	37.2	34.7
114	32.7	37.1		113.833		37.8	37.8	36.9	35.5	38.5	38.2	36.6	37	32.5	27.5	36.9	30.7	36.3	36.9	34.7
114.167	32.5	37.4		114		37.1	37.7	36.8	35.5	38	38.5	36.8	37	32.7	27.3	36.9	31.3	36.2	36.7	34.4
114.333	31.8	36.8		114.167		37.4	37.2	36.9	35.5	38.5	38.4	36.6	36.6	32.5	27.2	37.2	30.8	35.8	36.7	34.1
114.5	31.3	36.6		114.333		36.8	36.7	37.1	35.7	38.5	37.8	36.3	36.9	31.8	27.2	37.6	30.3	35.7	36.7	34.6
114.667	31.7	36.6		114.5		36.6	37	37	36.4	38.5	37.3	36.8	36.6	31.3	27.4	38	30.9	35.5	36.5	34.6
114.833	31.3	36.6		114.667		36.6	37.1	37	36.7	38.5	36.6	37.1	37.4	31.7	27.6	37.9	31.1	35.4	36.7	35
115	30.8	36.6		114.833		36.6	37.6	37.3	36.2	38.3	36.4	37.4	37.7	31.3	27.6	37.5	30.8	35.3	37.1	35.3
115.167	30.5	37.1		115		36.6	37.7	37.4	35.7	38.4	37.2	37.4	37.2	30.8	27.7	37.2	30.8	35.6	37.4	35.2
115.333	30	37.7		115.167		37.1	37.2	37.6	35.3	38.6	37.7	37.1	37.2	30.5	28.2	37	31.4	35.5	37.7	35.5
115.5	30.4	37.6		115.333		37.7	37.2	37.4	34.9	38.6	38.3	36.6	36.8	30	28.4	36.8	31	35.4	37.9	35.9
115.667	30.6	37.4		115.5		37.6	37.2	37.5	35.1	38.3	38.2	36.3	37.4	30.4	28.5	36.9	30.9	35.4	37.9	36
115.833	31.7	36.4		115.667		37.4	36.9	38.3	35	38.4	38	36.1	37.9	30.6	28.4	37.1	30.9	35.6	37.7	35.7
116	32.4	35.7		115.833		36.4	37.1	38.9	35	38	37.7	35.7	37.5	31.7	28.4	37.2	31.5	35.6	37.9	35.6
116.167	32.7	35.4		116		35.7	37.4	38.8	35	38.1	36.9	35.4	37.5	32.4	28.6	37.5	32	35.7	37.8	35.5
116.333	32.6	35.7		116.167		35.4	37.5	38.7	35.2	38	36.3	35.6	36.8	32.7	28.8	38	31.6	36.1	37.6	35.7
116.5	33.1	35.8		116.333		35.7	37.2	38.3	35.7	38.3	35.9	35.9	36.4	32.6	29	37.6	31.3	36.8	37.5	36
116.667	33.6	35.5		116.5		35.8	36.5	38.4	35.7	38.2	35.8	36	37.1	33.1	29.5	37.4	31.3	37.1	37.4	36.4
116.833	33.5	35.8		116.667		35.5	35.9	38.4	36.4	38.1	35.6	35.9	37.2	33.6	29.4	36.8	31.6	36.9	37.1	36.1
117	33.4	35.9		116.833		35.8	35.9	38.4	36	38.1	35.5	35.8	36.8	33.5	29.2	36.7	31.1	36.6	36.8	36.2
117.167	33.3	35.8		117		35.9	35.9	38.3	35.6	38.2	35.9	35.7	36.1	33.4	29.2	36.9	30.6	36.5	36.4	35.9
117.333	33.4	36.1		117.167		35.8	36	37.9	35.5	38.3	36.5	36.2	36.1	33.3	29.2	36.8	31	36.2	35.9	36.2
117.5	33.2	35.6		117.333		36.1	35.9	38	35.7	38.3	36.4	36.4	36.1	33.4	29.5	36.6	31.2	35.9	35.6	36.6
117.667	32.1	35.6		117.5		35.6	35.8	38.3	35.8	37.9	36.2	36.3	35.9	33.2	29.9	37.3	31.5	35.9	35.3	36.5
117.833	30.8	35.8		117.667		35.6	35.9	37.4	35.8	37.9	36	35.9	35.6	32.1	30	37.5	31.8	36	35.4	36.5
118	30.1	35.6		117.833		35.8	36	37	35.7	38.2	35.9	35.4	35.4	30.8	29.8	36.9	32.3	36	35.6	36.5
118.167	29.7	35.9		118		35.6	36.3	36.8	35.8	38.2	36	35.5	35.3	30.1	29.5	36.4	32.3	35.9	35.7	36.5
118.333	29.3	36		118.167		35.9	36.4	36.4	35.5	38.1	35.9	35.6	35.2	29.7	29.3	36.5	32.9	36.4	36.1	36.4
118.5	29	35.9		118.333		36	36	36.3	35.2	37.9	35.9	35.6	35.5	29.3	29.2	36.5	33	36.5	36.1	36.4
118.667	28.6	35.8		118.5		35.9	36.1	36.3	35.7	38	36.1	36.2	36.6	29	29.7	36.4	33	36.9	36.2	36.3
118.833	28.3	35.8		118.667		35.8	36.2	36.1	36.5	38.3	36.1	36.5	36.3	28.6	30	36.2	33.5	37.2	36.2	36.4
119	28.1	35.9		118.833		35.8	36.1	36.3	36.4	38.1	35.9	36.7	35.9	28.3	29.6	36.4	33.6	37.1	36.5	37
119.167	28.1	35.6		119		35.9	36.1	36.3	36	38	35.8	36.9	35.7	28.1	29.2	36.4	33.5	37	36.4	37.4
119.333	28.2	35.8		119.167		35.6	36	36.3	35.8	38.2	35.5	36.5	35.7	28.1	28.8	36.3	33.3	36.7	36.3	37.2
119.5	28.6	35.9		119.333		35.8	35.9	36.8	35.6	38.5	35.5	35.9	35.4	28.2	28.9	36	32.7	36.2	36.5	37
119.667	29.8	36.3		119.5		35.9	35.7	36.4	35.4	38.5	35.4	35.7	35.3	28.6	28.7	35.8	32.5	35.6	36.6	36.7
119.833	30.5	36.1		119.667		36.3	35.8	36.4	35.3	38.2	35.5	35.4	35.3	29.8	28.4	35.8	32.3	35.2	36.4	36.4
120	31.3	36.1		119.833		36.1	36	36.4	36	38.2	35.4	35.2	35.4	30.5	28.4	35.8	31.7	34.9	36.4	36.1
120.167	31.9	36.2		120		36.1	36	36.3	35.9	38.2	35.4	35.1	35.5	31.3	28.4	35.8	31.5	34.7	36.4	36.1
120.333	32.2	35.9		120.167		36.2	36	36.1	35.7	38.2	35.4	35.1	35.3	31.9	28.5	35.6	31.6	34.6	36.6	36.2
120.5	31.3	36.1		120.333		35.9	36	36.1	35.7	38.3	35.7	35	35.9	32.2	28.8	36.1	31.6	34.7	36.9	36.3
120.667	30.4	35.8		120.5		36.1	35.7	36.3	35.9	38.4	35.7	35.1	35.5	31.3	28.8	35.9	32.2	34.9	37.2	36.2
120.833	30.4	35.4		120.667		35.8	35.7	35.9	36.4	38.1	35.7	35.4	35.8	30.4	29.4	36	32.8	35	37.3	36.1
121	30.5	35.6		120.833		35.4	35.5	36.4	35.9	38.3	35.7	35.3	35.9	30.4	30.1	36.4	33	35.1	37.1	36.1
121.167	30.3	35.7		121		35.6	35.3	36.1	36.1	38.1	35.7	35.8	35.9	30.5	29.6	36.1	32.5	35.3	36.4	36.5
121.333	30.3	35.6		121.167		35.7	35.3	36.1	36	38.3	35.7	35.6	35.9	30.3	28.9	36.1	32.5	35.3	36.2	36.4
121.5	30.3	35.4		121.333		35.6	35.8	36.1	36.2	38	35.4	35.5	35.7	30.3	28.6	36	32.8	35.5	36.1	36.2
121.667	31.4	35.2		121.5		35.4	35.5	36.3	36.5	38.1	36.1	35.8	35.6	30.3	28.4	36	32.5	35.8	35.9	36.2
121.833	32.7	36.2		121.667		35.2	35.4	36.3	36.7	38.1	35.7	35.8	35.5	31.4	28.1	36.2	32.4	36.1	36	36.3
122	33.9	35.5		121.833		36.2	35.1	36.1	36.7	38.1	35.4	35.7	35.6	32.7	27.9	35.7	32.5	35.9	35.8	36.1
122.167	34.5	35.7		122		35.5	35.4	36.3	36.7	38.1	35.5	35.6	36.3	33.9	27.6	36.2	32.5	36.1	35.7	36.3
122.333	34.5	35.5		122.167		35.7	35.4	36.1	36.9	38	35.6	35.4	36.5	34.5	27.4	36.5	33	35.7	35.9	36.4
122.5	33.7	35.2		122.333		35.5	35.4	36.5	37	38	35.6	35.4	36.4	34.5	27.2	36.6	33.5	35.6	35.7	36.7
122.667	33.5	35.3		122.5		35.2	35.8	36.3	36.9	37.7	35.5	35.6	35.8	33.7	27.3	36.2	33.8	35.6	35.8	37.1
122.833	33.3	35.6		122.667		35.3	35.9	36.3	37.1	37.6	35.4	35.9	35.6	33.5	27.4	36.2	34.3	35.5	35.8	37
123	33.5	36.3		122.833		35.6	35.9	36	37.5	37.5	35.5	35.8	35.5	33.3	27.3	36	34.3	35.4	35.7	36.6
123.167	33.6	37.1		123		36.3	35.7	35.9	37.4	37.8	35.5	35.5	35.6	33.5	27.3	36	33.8	35.7	35.7	36.2
123.333	33.4	37.1		123.167		37.1	35.7	36.4	37.3	38.1	35.5	35.6	35.3	33.6	27.2	36	33.5	36.2	36.7	35.9
123.5	33.6	37		123.333		37.1	35.8	36.8	37.2	37.7	35.9	35.6	35.1	33.4	27.1	35.9	33.6	36.9	36.9	35.7
123.667	33.8	36.8		123.5		37	35.7	36.4	36.9	37.8	35.8	35.9	35	33.6	27.1	35.9	33.5	36.9	37.1	35.7
123.833	34.5	36.3		123.667		36.8	36	36.4	36.9	37.8	35.7	36.3	35.6	33.8	27.6	35.9	33.7	36.5	36.9	35.8
124	35.6	35.9		123.833		36.3	35.9	36.4	36.8	37.8	35.6	36.3	36.1	34.5	28.2	35.6	33.8	36.2	36.9	35.7
124.167	35.9	35.8		124		35.9	36	36.3	36.5	37.7	35.6	35.6	36.1	35.6	28.8	36.4	33.8	36	36.2	35.7
124.333	36.2	35.7		124.167		35.8	36.1	36.6	36.8	38	35.4	35.6	35.8	35.9	28.4	36.5	34.6	35.9	35.7	35.6
124.5	36.6	36		124.333		35.7	36.1	36.4	36.9	38.2	35.5	35.5	35.5	36.2	27.9	36	34.8	35.9	35.6	35.6
124.667	36.2	35.7		124.5		36	35.9	36.3	37	38	35.5	35.6	35.8	36.6	27.9	36.2	34.8	35.7	35.4	35.8
124.833	35.2	35.6		124.667		35.7	35.8	36.4	36.9	37.8	35.4	35.6	35.9	36.2	27.7	36	34.6	35.8	35.8	35.9
125	35.1	35.8		124.833		35.6	35.7	36.4	37	37.6	36	35.6	35.9	35.2	27.6	35.9	34.6	35.7	35.8	36.3
125.167	35.6	35.9		125		35.8	35.7	36.5	37.2	37.2	36.5	35.5	35.9	35.1	27.7	35.9	34.5	35.8	35.8	36.5
125.333	35.4	36.1		125.167		35.9	36.4	36.4	37.1	37.3	36.9	35.3	35.6	35.6	28.3	36.1	34.3	35.8	35.8	37
125.5	35.5	35.8		125.333		36.1	36.3	36.3	36.7	37.7	36.7	35.6	35.4	35.4	28.2	35.9	35	35.8	35.8	37.1
125.667	35.6	35.8		125.5		35.8	36	36.2	36.4	37.8	36.4	35.8	35.1	35.5	28.1	35.9	34.8	36	35.7	36.9
125.833	35.7	35.7		125.667		35.8	36.1	36.3	36.3	37.6	36	35.8	35.4	35.6	28.2	36.1	35.2	35.9	35.7	36.5
126	35.7	35.9		125.833		35.7	36.2	36.4	36.5	37.8	35.8	35.8	35.7	35.7	28.6	35.8	35.5	35.9	35.9	36.2
126.167	36.2	36.2		126		35.9	36.3	36.4	36.7	37.9	35.8	35.8	36.6	35.7	28.8	35.9	35.6	35.9	36.3	36
126.333	36.3	35.9		126.167		36.2	36.8	37.4	36.4	37.5	35.7	36.7	37.2	36.2	29.1	35.7	35.6	35.9	36.6	35.8
126.5	36.8	35.9		126.333		35.9	37.2	37.2	36.6	37.5	35.7	36.6	36.8	36.3	30.4	35.9	35.3	36.1	36.7	35.7
126.667	36.9	36.4		126.5		35.9	36.9	36.8	37	37.6	35.7	36.5	36.3	36.8	30.9	36.2	35.1	36.4	36.8	35.6
126.833	37	37.4		126.667		36.4	37.4	36.6	37.1	37.4	36.2	36.3	36.1	36.9	31	35.9	35	36.8	36.6	35.5
127	36.7	37.3		126.833		37.4	37.4	37.3	37.8	37.8	37.2	36.1	36.3	37	31.1	35.9	34.9	36.9	36.4	35.6
127.167	36.4	36.7		127		37.3	38.2	37.9	37.8	37.7	38	36.1	36.3	36.7	31	35.7	35	36.7	36.3	35.9
127.333	35.9	36.2		127.167		36.7	38.2	38.2	37.8	37.3	37.5	36.6	36.4	36.4	30.8	35.7	35.3	36.4	36.2	35.9
127.5	36.3	36.9		127.333		36.2	38	37.7	37.3	37.6	36.9	36.4	36.4	35.9	30.9	35.8	35.1	36.4	36.3	35.9
127.667	36.7	36.6		127.5		36.9	37.7	37.8	37.2	37.9	37.2	36.8	36.3	36.3	31	36	35.4	36.3	36.4	36.2
127.833	36.6	36.6		127.667		36.6	37.4	37.5	37	37.6	38.2	36.6	36.3	36.7	31.2	35.8	35.5	36.5	36.5	36.6
128	36.4	37.3		127.833		36.6	36.7	37.6	37.2	37.3	38.3	37	36.5	36.6	31.5	36	35.8	37.1	36.7	36.7
128.167	36.7	38.1		128		37.3	37	38.5	37.2	37.6	38.1	37.4	36.8	36.4	31.9	35.9	36.1	37.1	37.1	36.4
128.333	36.6	38.1		128.167		38.1	37.4	38.3	37.2	37.5	37.7	38	36.6	36.7	32.5	36.1	36.4	37.4	37.2	36.5
128.5	35.7	38		128.333		38.1	37.5	38.3	37.5	37.5	37.3	38	37.6	36.6	32.5	36.5	36	37.4	37.7	36.7
128.667	36	37.2		128.5		38	37.7	38.1	37.8	37.7	36.9	37.8	37.9	35.7	32.5	36.3	36	37.4	37.8	37.2
128.833	35.7	37.1		128.667		37.2	37.4	38.1	37.7	37.6	36.5	37.3	37.8	36	32.7	36.6	35.8	37.2	38.2	37.2
129	35.4	36.8		128.833		37.1	37.2	37.6	37.3	37.3	36.3	36.8	37.3	35.7	33	36.5	35.6	37.1	38.2	37.4
129.167	35.6	36.8		129		36.8	36.7	37.3	37.1	37.5	36.5	36.4	36.7	35.4	33	37	36.1	36.9	37.9	37
129.333	35.6	36.9		129.167		36.8	36.5	36.6	37	37.8	36.6	35.9	36.4	35.6	33.2	37	36.1	36.8	37.6	37
129.5	35.3	36.8		129.333		36.9	36.4	36.3	36.9	37.3	36.6	35.7	36.5	35.6	33.6	37	36.4	36.7	37.3	37.5
129.667	35.2	36.8		129.5		36.8	36.4	36.8	36.9	37.3	36.6	35.7	36.4	35.3	34.2	38	36.4	36.8	37.1	37.6
129.833	35.9	37.4		129.667		36.8	36	36.4	36.9	37.6	36.9	36.2	36.9	35.2	34.7	38.5	36.1	36.5	37.1	37.5
130	35.6	37.5		129.833		37.4	36.2	36.3	37	37.5	37.3	36.1	37.1	35.9	35	38.2	36.5	36.2	37.4	37.5
130.167	35.6	37.7		130		37.5	36.2	36.5	36.9	37.6	37	36.6	36.6	35.6	34.9	38.5	35.9	36.6	37.6	37.4
130.333	36	37.9		130.167		37.7	36.3	37.4	37	37.5	36.6	37	36.9	35.6	34.6	38.5	36	37.1	37.3	37.4
130.5	36.1	37.3		130.333		37.9	36.4	37.2	37.5	37.5	36.2	37.4	37.3	36	34.4	38.5	36	37.5	37.1	37.4
130.667	36.4	37.3		130.5		37.3	36.3	36.8	37.3	37.6	36.8	37.5	37.2	36.1	34.2	38.2	36.1	37.3	36.9	37.4
130.833	36.8	37.1		130.667		37.3	36.6	36.7	37.4	37.3	37.8	37.4	36.8	36.4	34.5	37.8	36.3	36.7	36.7	37.2
131	36.8	36.6		130.833		37.1	36.5	36.4	37	37.3	38.3	37.3	37	36.8	34.7	38.2	35.8	36.8	36.6	37.7
131.167	36.2	36.8		131		36.6	36.5	36.3	36.5	36.9	37.9	37.3	37.1	36.8	34.8	38.3	35.9	36.8	36.4	37.9
131.333	35.8	36.6		131.167		36.8	36.5	36.4	36.6	36.9	37.1	37.1	36.9	36.2	35	38.5	35.8	36.8	36.2	38
131.5	35.6	37		131.333		36.6	36.4	36	36.5	37.2	37.1	37.4	37.1	35.8	35.3	38.5	35.6	36.4	36	37.8
131.667	35.5	36.6		131.5		37	36.5	36.4	37	37.1	37.8	37.4	36.8	35.6	35.4	38.2	35.7	36.4	36.3	37.7
131.833	35.8	36.8		131.667		36.6	36.5	36.4	36.7	37.6	37.7	37.4	37	35.5	35	38	36	36.3	36.9	37.5
132	35.9	36.9		131.833		36.8	36.7	37.4	36.7	37.5	37.1	37.1	37	35.8	35	38.5	36.1	36.4	37.2	37.1
132.167	35.8	37		132		36.9	37	38.3	36.9	37.5	36.7	37	36.6	35.9	35	38.3	36	36.2	37.5	36.9
132.333	35.6	37.4		132.167		37	36.9	38.3	37.2	37.6	36.7	37.1	37.3	35.8	35.1	37.6	35.8	36.2	37.5	36.5
132.5	35.6	38		132.333		37.4	37	38.3	37	37.1	36.4	36.8	37.1	35.6	35.4	36.9	35.6	36.6	37	36.3
132.667	35.7	38.1		132.5		38	37	38.1	37	37	36.4	37	36.9	35.6	35.6	36.5	36.3	36.5	36.6	36.4
132.833	35.9	37.7		132.667		38.1	37.1	37.9	37	37.1	36.8	37.2	36.8	35.7	35.9	36.4	36.6	36.6	35.9	36.2
133	36.7	37.1		132.833		37.7	37.3	37.4	37.2	37.1	36.4	37.2	36.9	35.9	36.2	36.5	36.6	36.4	35.2	36.2
133.167	36.9	36.8		133		37.1	37.7	36.6	37	37.2	37.1	37.5	37.1	36.7	35.3	37	36	36.4	34.6	36.4
133.333	36.9	36.7		133.167		36.8	37.7	36.8	36.9	36.8	37.1	37.9	36.8	36.9	35.2	36.8	36	36.2	34.4	36.2
133.5	37.1	37.4		133.333		36.7	38.3	36.8	36.8	36.8	36.9	37.9	36.9	36.9	34.9	36.5	36.2	36.2	34.1	36
133.667	36.7	37.3		133.5		37.4	38	36.4	37	37.5	37	38.1	37.1	37.1	35.2	36.7	36.1	36.1	33.9	35.9
133.833	36.9	37.3		133.667		37.3	37.8	36.3	37	37.8	37.2	37.9	37.9	36.7	35.5	36.8	36.3	35.8	33.9	36.2
134	36.7	37.9		133.833		37.3	37.5	36.3	36.9	37.1	37.3	37.9	38.2	36.9	35.7	37.1	36.9	35.6	34.2	36.7
134.167	36.2	37.3		134		37.9	36.9	36.4	36.8	37.1	37.7	37.6	37.7	36.7	35.9	38.5	36.3	35.6	34.2	37.4
134.333	36.5	36.6		134.167		37.3	36.4	36.3	36.8	37	38.1	37.1	38.1	36.2	35.7	38.5	36.5	35.6	34.4	37.6
134.5	36.4	36.6		134.333		36.6	36	36.1	37.2	37	38.4	36.6	38.1	36.5	35.6	38.3	36.3	35.6	34.7	37.4
134.667	36.1	36.7		134.5		36.6	36.5	36.3	37	37.1	38.2	36.1	37.9	36.4	35.7	37.7	36.4	36	35.1	37.4
134.833	35.7	36.3		134.667		36.7	36.2	36.3	37	36.9	37.8	35.7	37.6	36.1	35.3	38.2	36.3	36.1	35	37.3
135	35.9	36.6		134.833		36.3	36.6	36.3	37.2	36.7	37.5	35.8	36.8	35.7	34.9	38.3	36.2	36.4	35.2	37
135.167	35.8	36.5		135		36.6	36.8	36.9	37.2	36.8	37.1	35.4	36	35.9	35	38.2	36.1	36.5	35.7	36.8
135.333	35.6	36.3		135.167		36.5	36.5	36.6	36.9	36.8	36.4	35.9	35.7	35.8	35.2	38.7	36	36.9	35.9	36.8
135.5	35.6	36.1		135.333		36.3	36.5	36.6	37.1	37.4	35.9	36.8	35.8	35.6	35	38.3	35.9	36.9	36	36.5
135.667	35.9	36.5		135.5		36.1	36.5	36.6	37	37.1	35.9	36.8	36	35.6	35	37.3	35.8	36.9	36.2	36.3
135.833	35.7	36.1		135.667		36.5	36.5	36.5	37.3	37.3	35.9	36.6	35.9	35.9	34.9	36.6	36.2	37.2	36.1	36.4
136	35.6	36.3		135.833		36.1	36.3	36.8	37.3	37.2	36	36.3	35.9	35.7	35	36.6	36.6	37.5	36.4	36.2
136.167	36.2	36.8		136		36.3	36.4	36.3	37.3	37.2	35.7	36.1	36.3	35.6	35.4	36.7	36.6	37.4	36.6	36.4
136.333	36.7	36.8		136.167		36.8	36.4	36.3	37	37.6	35.6	36.3	36.8	36.2	35.4	37	36.9	37.4	36.9	36.9
136.5	36.4	36.8		136.333		36.8	36.7	36.2	36.7	37.3	35.7	36.3	36.3	36.7	35.5	37.5	36.7	37.2	36.8	36.7
136.667	36.3	36.8		136.5		36.8	36.7	36	36.5	37.4	35.7	36.3	36.8	36.4	35.5	37.6	36.6	37.1	36.8	36.9
136.833	36.3	37		136.667		36.8	36.8	36.4	36.3	37	35.9	36.3	36.8	36.3	35.4	37.5	36.3	37.1	36.6	36.9
137	36.1	36.9		136.833		37	36.5	36.6	36.4	36.8	36	36.2	36.8	36.3	35.4	37	35.8	37.1	36.1	37.1
137.167	36.2	37.6		137		36.9	36.7	36.5	36	37.1	35.9	36.4	36.4	36.1	35.8	36.7	36.8	36.6	35.9	36.9
137.333	36	37.9		137.167		37.6	36.9	36.7	35.7	37.1	35.9	36.8	36.6	36.2	35.9	36.5	36.7	35.7	36.1	37
137.5	36.4	37.8		137.333		37.9	36.7	36.9	35.5	37	36	36.7	36.6	36	36.2	37	36.2	35.3	36.1	37.5
137.667	36.8	37.3		137.5		37.8	36.9	36.8	35.7	36.8	36.9	36.5	36.7	36.4	36.3	36.6	35.4	35.4	35.8	37.7
137.833	37.3	36.9		137.667		37.3	37	36.9	35.5	36.7	36.5	36.4	37.2	36.8	36	36.7	34.7	35.8	36	37.5
138	37.4	36.6		137.833		36.9	37	36.9	35.7	36.8	36.7	36.5	37.1	37.3	35.7	37	34.1	36.4	35.7	37.4
138.167	37.3	36.8		138		36.6	37.5	36.8	35.7	37.3	36.9	36.6	37.4	37.4	35.4	37	34.2	36.8	35.7	37
138.333	37.4	37.3		138.167		36.8	37.8	36.9	36.5	36.8	37.2	37.1	37.3	37.3	35.5	36.9	34.5	37.1	35.7	37.4
138.5	37.1	37.4		138.333		37.3	38.2	37.4	36.5	36.9	37.8	37.4	37.3	37.4	35.5	38	34.8	36.9	36.1	37.2
138.667	36.6	37.8		138.5		37.4	38.2	36.7	36.3	36.6	38	37.6	37.4	37.1	35.6	38.3	35.4	37.5	36.7	37.5
138.833	36.1	37.4		138.667		37.8	38	36.4	35.9	36.8	38.5	37.8	37.3	36.6	35.8	37.5	35.3	37.3	37.5	37.3
139	36.1	38.1		138.833		37.4	38	37.6	35.6	36.6	38.4	37.7	37.4	36.1	36	37.3	34.8	37.3	37.7	37.2
139.167	35.9	37.7		139		38.1	37.4	38.1	35.8	36.3	38	37.3	37.8	36.1	36.3	36.8	34.8	37.2	37.8	36.9
139.333	35.7	37.8		139.167		37.7	36.8	38.3	35.6	36.6	38	36.7	38.1	35.9	35.9	36.7	34.9	37.1	37.7	36.9
139.5	35.6	37.4		139.333		37.8	36.5	38.3	35.7	37	37.8	36.5	38	35.7	35.5	37.2	35	36.6	37.3	36.5
139.667	35.9	37.1		139.5		37.4	36.3	38.1	35.4	36.8	37.7	36.1	37.9	35.6	35.4	37.3	35	36.1	37.1	36.6
139.833	36.2	36.9		139.667		37.1	36.6	37.9	35.7	36.6	37.8	35.9	37.9	35.9	35.4	37.1	35.5	35.9	37.3	36.4
140	36.6	36.1		139.833		36.9	36.8	37.8	35.5	36.3	37.7	36.6	37.7	36.2	35.5	37.8	35.7	35.7	37.5	36.7
140.167	36.5	35.8		140		36.1	36.4	37.7	35.7	36.3	37.1	36.6	37.4	36.6	35.4	38.2	35.6	36.4	37.2	36.7
140.333	36.1	35.8		140.167		35.8	36.2	37.4	35.6	36.5	36.5	36.5	37.1	36.5	35.5	37.6	36.1	36.2	36.8	36.6
140.5	35.7	36		140.333		35.8	36.9	37.4	35.6	36.3	35.8	36.2	36.3	36.1	35.5	37.5	36.1	35.9	36.6	36.7
140.667	35.7	36.1		140.5		36	36.9	36.9	35.3	36.1	35.7	35.9	35.8	35.7	35.7	37.4	35.7	35.6	36.4	36.4
140.833	35.5	35.9		140.667		36.1	36.8	36.5	35.4	36.3	35.4	36	35.7	35.7	35.9	37.2	35.8	35.6	36.1	36.2
141	35.5	36.3		140.833		35.9	36.5	36.2	35.4	36.6	35.3	35.9	35.6	35.5	36.2	36.6	35.8	35.4	36	35.9
141.167	35.3	35.7		141		36.3	36.5	36.4	35.3	36.6	35.2	36	36.1	35.5	36.3	36.3	35.9	35.2	35.9	35.9
141.333	35.7	35.9		141.167		35.7	36.3	36.4	35.2	36.4	35	35.8	36.3	35.3	36.2	36.3	36.3	35.4	36.2	36
141.5	36	35.9		141.333		35.9	36.2	36.5	35.6	36.4	35.1	35.7	35.6	35.7	35.9	36.4	36.5	35.6	35.9	35.8
141.667	36.7	36		141.5		35.9	36.3	36.3	35.5	36.6	35.4	35.6	35.6	36	35.6	36.5	36.5	35.4	35.9	35.7
141.833	36.9	36.2		141.667		36	36.3	36.3	35	36.4	36	35.4	35.6	36.7	35.7	36.6	36.3	35.6	35.8	35.9
142	36.7	36.1		141.833		36.2	36.2	36.2	35.2	36.1	36.5	35.5	35.6	36.9	35.9	36.5	36.5	35.7	35.8	35.8
142.167	35.7	36.1		142		36.1	35.8	36.3	35.4	36	36.6	36.1	35.4	36.7	36	36.7	36.3	35.7	36.5	35.7
142.333	35.8	36.1		142.167		36.1	36.2	36.4	35.9	35.9	36.5	35.9	35.5	35.7	36.3	36.6	36.1	35.7	36.7	35.8
142.5	35.8	36.2		142.333		36.1	36.1	36.2	36	36.1	36.3	35.8	36.3	35.8	36.7	36.6	36.1	35.7	36.6	35.7
142.667	35.6	35.5		142.5		36.2	35.9	36.3	35.7	36.1	35.9	35.7	36.6	35.8	36.8	36.2	36	35.5	36.9	35.7
142.833	35.5	35.4		142.667		35.5	35.9	36.1	35.6	36.3	35.7	35.7	36.1	35.6	36.7	36.4	35.8	35.6	36.8	35.7
143	35.4	35.8		142.833		35.4	36	36.6	35.5	36.1	36	36.1	36.6	35.5	36.6	36.2	36	35.9	36.7	35.5
143.167	35.4	35.8		143		35.8	35.7	36.7	35.4	36.3	36.5	35.9	36.2	35.4	36.9	36.1	36.5	36.1	36.5	36.1
143.333	36.1	35.6		143.167		35.8	35.7	36.3	35.7	36.6	36.4	35.8	35.9	35.4	36.5	35.9	36.5	35.9	36.1	36.5
143.5	35.9	35.9		143.333		35.6	35.7	36.3	35.7	36.3	36	35.7	35.9	36.1	36.5	36.1	36.2	36	35.6	36.7
143.667	36.1	36.1		143.5		35.9	36	36.3	35.7	36	35.6	35.8	35.8	35.9	36.2	36.2	36.7	36.6	35.6	36.7
143.833	35.9	35.6		143.667		36.1	36.2	36.1	35.9	35.9	35.5	36.1	35.9	36.1	36	36.4	36.9	36.5	35.6	36.5
144	35.7	35.6		143.833		35.6	36.4	35.9	36	36.8	35.7	35.8	36	35.9	36.1	36.9	36.6	36.6	35.6	36.2
144.167	36.1	36		144		35.6	36.4	36.3	36.2	36.6	35.5	35.8	35.6	35.7	36.2	37	36.3	36.3	35.4	36
144.333	36.5	35.9		144.167		36	36.2	36.1	35.9	36.8	35.2	35.8	35.7	36.1	36.2	37.2	36.2	36.2	35.7	35.7
144.5	36.6	35.7		144.333		35.9	35.9	36.1	35.7	36.7	35.2	35.9	35.6	36.5	36.3	36.6	36.3	36.7	35.7	35.6
144.667	36.2	35.9		144.5		35.7	36.1	36.1	35.7	36.5	35.4	36.2	35.7	36.6	36.5	36.5	36.1	37.1	35.8	35.6
144.833	35.8	35.6		144.667		35.9	36.1	36.4	35.7	36.5	35.3	36	35.6	36.2	36.3	36.3	36.1	36.7	35.7	35.8
145	35.7	36.3		144.833		35.6	36.2	36.5	35.9	36.8	35.2	35.8	35.4	35.8	36.4	36	36	36.7	35.4	35.6
145.167	35.6	36.8		145		36.3	36.2	36.2	35.7	36.3	35.2	35.6	35.6	35.7	36.7	35.9	36.6	36.3	35.1	35.5
145.333	35.4	36.9		145.167		36.8	36.1	35.9	36	35.9	36	35.6	35.7	35.6	37	35.9	37	36	35.7	35.4
145.5	35.6	36.1		145.333		36.9	36	36	36	35.8	35.9	35.6	36.3	35.4	36.3	35.9	36.5	36.1	36	35.4
145.667	36	35.8		145.5		36.1	36.2	36.1	36.4	36.1	35.7	35.8	36.1	35.6	35.8	35.7	36.2	35.9	35.6	35.3
145.833	35.8	35.8		145.667		35.8	36.3	36.8	36.4	35.8	35.7	35.8	35.8	36	35.7	35.7	36.2	36	35.7	35.4
146	35.7	35.8		145.833		35.8	36.2	36.6	36.7	35.7	35.8	35.6	35.8	35.8	36.4	35.7	36.2	36.1	35.6	35.2
146.167	35.9	35.8		146		35.8	36.1	36.4	36.9	36.1	35.6	35.8	35.6	35.7	36.2	35.9	36	35.7	35.5	35.2
146.333	36.1	35.7		146.167		35.8	36	36.6	36.7	36	35.6	36.2	35.8	35.9	36.3	36.2	36.4	35.7	35.5	35.7
146.5	36.1	35.6		146.333		35.7	35.8	36.6	36.9	35.7	35.4	36.6	35.9	36.1	36	35.9	36.5	35.8	35.4	35.9
146.667	36.4	35.8		146.5		35.6	35.9	36.4	37.2	35.8	35.4	36.3	35.7	36.1	36.4	35.9	36.6	35.9	35.4	35.5
146.833	36.7	35.7		146.667		35.8	36.4	36.3	36.7	35.9	35.3	36.1	35.8	36.4	36.7	36	36.1	35.9	35.4	35.3
147	36.1	35.4		146.833		35.7	36.2	36.3	36.5	36.3	35.7	35.8	35.4	36.7	36.2	35.7	36	35.6	35.6	35.5
147.167	35.7	35.2		147		35.4	36.2	36.1	36.2	36.6	35.5	35.9	35.5	36.1	35.8	35.6	35.5	35.7	35.6	35.3
147.333	35.6	35.4		147.167		35.2	36.5	36.1	36.2	36.1	35.4	35.8	35.6	35.7	35.8	36	35.4	35.8	35.6	35.3
147.5	35.9	35.7		147.333		35.4	36.2	36.1	36.8	36	35.6	35.6	35.6	35.6	35.9	35.7	35.1	36.1	35.6	35.4
147.667	36	36.2		147.5		35.7	36.1	36	36.6	35.8	35.7	35.5	35.3	35.9	35.9	35.7	35.1	36.1	35.9	35.5
147.833	36.2	35.9		147.667		36.2	36.1	36.1	36.6	36.3	35.5	35.4	35.5	36	36	35.9	35.6	35.8	35.9	35.7
148	36.2	35.8		147.833		35.9	35.9	36.5	36.7	36.2	35.6	35.4	35.3	36.2	35.9	36	35.7	35.7	35.7	35.4
148.167	36.3	35.8		148		35.8	36.4	36.2	37	36.6	35.4	35.8	35.5	36.2	36.1	35.8	36.2	35.7	35.9	35.4
148.333	36.4	35.9		148.167		35.8	36.2	36.4	37.2	36.9	35.8	35.4	35.7	36.3	36.2	35.7	36	35.8	35.6	35.4
148.5	37	36		148.333		35.9	35.9	36.4	37	37.1	35.5	35.5	35.6	36.4	36.7	36.2	36.5	35.8	35.4	35.3
148.667	37.9	35.8		148.5		36	36	36.4	36.7	36.5	35.4	35.6	35.4	37	36.7	36.1	36.6	35.8	35.7	35.7
148.833	37.9	35.9		148.667		35.8	36.1	36.3	36.2	36.6	35.4	35.4	35.4	37.9	36.8	36.1	36.2	35.9	35.6	35.9
149	37.4	35.9		148.833		35.9	36	36.4	36.1	36.9	35.4	35.3	35.3	37.9	36.2	36.1	36.1	35.6	35.7	36.3
149.167	37.2	36.3		149		35.9	36	36.3	35.9	36.5	35.4	35.8	36.2	37.4	36	35.9	35.6	35.6	35.6	36.5
149.333	36.7	36.3		149.167		36.3	36.4	36.3	35.7	36.1	36.3	36	36.6	37.2	36	35.7	35.8	36.1	36.2	36.5
149.5	37.2	35.9		149.333		36.3	36.4	36.3	36	37	36.1	36.1	36.5	36.7	36.1	35.9	35.6	36.4	36.4	36.2
149.667	37.2	35.7		149.5		35.9	36.3	36.6	35.7	36.3	36.2	36.3	36.2	37.2	36.1	35.5	35.7	36.4	36.6	35.9
149.833	37.7	35.8		149.667		35.7	36.7	37.2	35.8	36.1	35.7	36.6	36.4	37.2	35.9	36	35.8	36	36.2	35.9
150	37.6	35.6		149.833		35.8	36.7	37.1	36.2	36	35.6	36.4	36	37.7	35.9	35.9	35.8	36.2	36.1	35.7
150.167	37.7	35.9		150		35.6	36.5	36.5	36.5	36	35.7	36.6	35.6	37.6	35.9	35.6	36	36	36.2	35.7
150.333	37.9	35.9		150.167		35.9	36.7	36.6	36.8	35.8	35.9	37.1	35.6	37.7	36.5	35.7	36.6	35.9	36.2	35.7
150.5	37.9	36.1		150.333		35.9	37.2	37	36.8	35.8	35.7	37.1	35.6	37.9	36.8	35.5	36.7	35.8	35.9	35.6
150.667	37.8	36.3		150.5		36.1	37.7	37.6	36.8	35.7	36	37.1	35.7	37.9	36.7	36	36.6	35.7	35.6	35.6
150.833	37.8	36.3		150.667		36.3	37.8	37.2	36.7	35.3	36.7	37.1	35.6	37.8	36.6	36.2	36.6	35.7	36.2	36.1
151	37.2	36.8		150.833		36.3	38	37.4	36.4	35.4	37.1	36.4	35.9	37.8	36.9	36.2	36.8	35.9	35.8	35.9
151.167	36.9	36.9		151		36.8	38	38.3	36	35.6	37	36.3	36.6	37.2	36.9	36.3	37.1	36.4	35.8	35.7
151.333	36.9	36.6		151.167		36.9	38.1	38.4	35.8	36.5	38	36.6	37.3	36.9	36.8	36	37.4	36.4	35.8	36.2
151.5	36.6	37.1		151.333		36.6	37.3	38.4	36.2	36.4	37.8	36.8	37.1	36.9	36.7	35.8	37.3	36.4	36.6	36.3
151.667	36.7	37.5		151.5		37.1	37	38.4	36.3	37.3	37.5	37.3	36.8	36.6	36.7	35.9	37.6	37.2	37.2	36.4
151.833	36.5	38.2		151.667		37.5	36.7	38.5	36.7	36.8	36.9	37.8	36.8	36.7	36.5	36	37.4	37.5	37.6	37
152	36.5	37.9		151.833		38.2	37	38.4	37	36.8	36.3	38	36.8	36.5	36.8	36.2	37.1	37.4	37.8	36.6
152.167	36.9	37.8		152		37.9	37.7	38.2	37.2	36.5	36.9	37.6	37.1	36.5	36.8	36	37.3	37.2	37.9	36.6
152.333	37.1	36.8		152.167		37.8	37.2	37.9	37.5	36.5	36.9	37.1	37.5	36.9	36.8	35.6	37.3	37.6	37.9	36.8
152.5	37.6	36.4		152.333		36.8	36.7	37.2	37.7	36.8	36.6	36.6	37.4	37.1	36.7	35.9	37.3	37.5	37.7	37
152.667	36.7	36.8		152.5		36.4	36.1	36.8	37.5	37.3	36.3	36.3	37.3	37.6	36.7	36.1	37.1	37.5	37.8	36.9
152.833	36.2	36.8		152.667		36.8	36.2	36.4	37.5	37.4	36.7	36.5	37.8	36.7	37	36.5	37.1	37.2	37.3	37
153	36.2	36.8		152.833		36.8	36	36.5	36.8	37.3	36.9	36.3	37.8	36.2	36.8	36.2	37.4	37.5	37.6	37
153.167	36.2	36.9		153		36.8	36.4	36.5	36.8	36.5	36.6	36.2	37.3	36.2	37.2	36.3	37.6	37.7	37.9	37.1
153.333	36.2	36.8		153.167		36.9	36.5	36.5	36.4	36.1	36.7	36.8	37.6	36.2	37.3	36.7	37	37.4	38.2	37.2
153.5	36.4	37.1		153.333		36.8	36.4	36.6	36.3	35.6	36.6	37.1	37.4	36.2	37	38.2	37.3	37.1	37.9	37
153.667	37.1	37.4		153.5		37.1	36.5	37	36.2	35.3	36.8	37.4	37.3	36.4	36.8	38.2	36.8	37	37.4	36.9
153.833	37.4	37.9		153.667		37.4	37.2	36.8	36.5	35	36.5	37.2	37.3	37.1	36.7	38.4	36.7	36.8	37.6	37.4
154	37.2	38.2		153.833		37.9	36.8	37.6	37	35.6	36.3	37.3	37.3	37.4	36.7	38.2	36.3	36.6	37.9	37
154.167	36.8	38.2		154		38.2	36.4	37.9	36.7	36.5	36.5	37.3	37.4	37.2	37	38.5	36	36.7	37.6	37.2
154.333	36.4	37.1		154.167		38.2	36.7	37.4	36.5	36.3	36.7	37.1	36.9	36.8	36.5	38.5	36.1	36.9	37.1	37.2
154.5	36.2	36.8		154.333		37.1	37	36.8	36.8	36.6	36.7	37.3	36.6	36.4	36.5	38.6	36.1	36.7	37.2	37.1
154.667	36.1	37.4		154.5		36.8	36.7	36.9	36.7	36.3	36.7	37.3	37.4	36.2	36.5	38.5	36.5	36.5	37	37.6
154.833	36.1	38		154.667		37.4	36.7	36.9	36.9	35.9	37.6	37.2	37.2	36.1	36.5	37.8	36.6	36.4	37.1	37.7
155	36.3	37.3		154.833		38	36.6	36.6	37.2	35.7	38.2	37.9	36.9	36.1	36.4	37	36.7	36.5	37.2	38
155.167	35.9	36.9		155		37.3	36.7	36.7	37.6	35.6	38.4	38.3	36.7	36.3	36.3	36.5	36.4	36.7	37.2	37.6
155.333	35.9	36.8		155.167		36.9	36.9	36.6	37.8	36.4	37.8	37.8	36.4	35.9	36.5	37.5	36.3	37.6	36.7	37.3
155.5	36.6	37.1		155.333		36.8	36.9	36.6	37.6	36.1	37.1	37.6	36.7	35.9	36.5	38.2	36.2	37.8	36.4	36.5
155.667	37.2	37.8		155.5		37.1	36.5	37.6	37.5	36.2	36.1	37.5	36.8	36.6	36.5	38.5	36.1	37.5	36.2	37
155.833	37.6	38.2		155.667		37.8	37.1	38.3	37	36.2	35.7	37.6	36.8	37.2	36.3	38	36.5	37.4	36.7	37.4
156	36.7	38.1		155.833		38.2	36.9	38.3	36.4	36	35.7	37.7	36.7	37.6	36.1	38.1	36.5	37.5	36.7	37.2
156.167	36.7	37.9		156		38.1	36.9	38.4	36.5	35.8	35.6	37.3	36.9	36.7	36.2	37.2	36.6	37.5	36.6	36.9
156.333	36.9	37.3		156.167		37.9	37	38.1	36.3	35.6	35.7	36.9	37	36.7	36.1	36.7	36.5	37.4	36.4	36.7
156.5	36.4	37.4		156.333		37.3	37.5	38	36.6	35.3	36	37.2	36.7	36.9	36.2	36.2	36.9	37.2	36.4	36.8
156.667	36.9	36.9		156.5		37.4	37	37.8	37	35.9	36.7	37.5	37.4	36.4	36.7	36.3	37	37	36.4	37
156.833	37.5	36.4		156.667		36.9	36.7	37.3	36.8	35.8	36.6	37.3	37.9	36.9	36.7	36.1	37.2	36.2	36.8	37.2
157	37.7	36.6		156.833		36.4	37.2	36.5	36.7	36.3	36.1	37	37.6	37.5	36.6	36.2	36.9	36.1	36.7	37
157.167	37	36.8		157		36.6	37.9	37.1	37	36.7	36.1	37.3	36.8	37.7	36.3	36.4	36.6	36.1	36.8	36.7
157.333	36.8	36.7		157.167		36.8	37.7	37.2	37	36.5	36.8	37.3	37.4	37	36.3	36.7	36.8	35.8	37	36.4
157.5	36.2	37		157.333		36.7	37.5	36.7	36.9	36.1	37.5	37.5	37.4	36.8	36.5	36.3	36.9	35.4	37.2	36.7
157.667	36.1	37.4		157.5		37	36.6	36.6	36.8	36.1	38.3	37.3	37.4	36.2	36.4	36.3	36.7	35.2	37.1	36.5
157.833	36	37		157.667		37.4	36.7	36.4	36.9	36.1	38.4	37.1	37.2	36.1	36.4	36.6	36.7	35.4	36.7	36.3
158	35.9	36.9		157.833		37	37.1	36.1	36.9	36	38.2	36.8	37.1	36	36.5	36.5	36.2	35.4	36.5	36.4
158.167	36.3	36.8		158		36.9	36.9	36.2	36.9	36.3	37.3	36.7	37.3	35.9	36.7	36.4	36.5	35.4	36.3	35.9
158.333	36.4	36.5		158.167		36.8	37	36.3	37.3	36.3	36.6	36.7	37.1	36.3	36.5	36.9	36.7	35.9	36.4	36.1
158.5	36.6	36.3		158.333		36.5	37	36.3	37.3	36.4	36	37.1	37	36.4	36.5	38.1	36.5	36.1	36.4	36
158.667	36.4	36.3		158.5		36.3	37	36.5	37	36.2	35.7	37.4	37.3	36.6	36.4	38.5	36.8	36.2	36.7	36.2
158.833	36.7	36.5		158.667		36.3	37.2	36.1	36.8	36.8	35.9	37.4	37.4	36.4	36.6	38.3	37	36.5	37	36.3
159	36.4	36.6		158.833		36.5	37.4	36.8	36.9	36.5	35.9	37.1	37.4	36.7	36.3	38.2	37.1	37	37.2	36.9
159.167	36.4	36.5		159		36.6	37.4	36.9	37	36.3	36.2	36.8	37.7	36.4	36.4	38.5	37.5	37	37	37.6
159.333	36.1	36.4		159.167		36.5	37.2	36.8	37	36.5	37	36.4	38	36.4	36.5	38.4	37.3	37.3	37.1	37.9
159.5	36.5	36.6		159.333		36.4	37.2	36.6	37.2	36.5	37.2	36.2	37.9	36.1	36.5	38.2	37	37.3	36.8	37.6
159.667	36.6	36.4		159.5		36.6	36.9	36.4	37.3	36.4	37	36	37.6	36.5	36.3	37.8	37.2	37.2	36.9	37.2
159.833	36.8	36.8		159.667		36.4	37	36.9	37.3	36.5	36.6	36	37.3	36.6	36.2	37.7	36.8	37	37.6	37
160	36.6	36.4		159.833		36.8	37.2	36.9	36.9	36.4	36.4	35.9	37	36.8	36	37.4	36.5	36.5	37.6	36.8
160.167	37	36.3		160		36.4	37	36.8	37.1	36.3	36.2	35.8	36.9	36.6	35.8	36.8	36.4	36	37.4	36.6
160.333	37.9	36.5		160.167		36.3	37.4	36.9	37	37	36.2	36.8	36.3	37	36	36.5	36.6	36.1	36.8	36.5
160.5	37.6	36.3		160.333		36.5	37	36.5	37.1	37	36.5	36.9	35.9	37.9	36.3	36.5	36.7	36.4	36.6	36.3
160.667	37.3	36.4		160.5		36.3	37.5	36.5	36.9	36.5	36.6	37.1	36.4	37.6	36.2	36.5	36.9	36.4	36.5	36
160.833	37.4	36.3		160.667		36.4	37.3	36.7	36.8	36.1	36.7	36.8	36.5	37.3	36.5	36.5	36.9	36.6	36.7	36.2
161	37.2	36.5		160.833		36.3	37.1	36.9	36.6	36	36.5	36.8	36.5	37.4	36.1	36.6	36.9	36.8	36.5	36.3
161.167	37.2	37.3		161		36.5	37.2	36.6	36.5	35.8	36.4	36.8	36.5	37.2	36.6	36.6	36.6	36.8	36.7	36.5
161.333	36.7	37.1		161.167		37.3	37.2	36.8	36.7	36.1	36.5	36.9	36.4	37.2	36.5	37	36.8	37.2	36.4	36.9
161.5	36.4	35.9		161.333		37.1	37.2	37	36.4	36.5	36.3	36.8	36.2	36.7	36.3	36.8	37.1	36.9	36.6	36.7
161.667	36	36.3		161.5		35.9	37.8	37.7	36.5	36.6	36.5	37.2	36.2	36.4	36.3	36.5	37	37.1	36.9	37
161.833	36.2	36.4		161.667		36.3	37.9	37.4	36.6	37	36.5	37.3	36.3	36	36.2	36.9	37.1	37.7	37.1	37.7
162	36.4	37.2		161.833		36.4	38.1	37.1	36.5	36.6	36.4	37.7	36.9	36.2	36.1	37	36.7	37.3	37.1	37.9
162.167	36.3	36.9		162		37.2	38	37.3	36.9	36.1	37	38	37.4	36.4	36.2	36.3	36.5	37.5	37.3	37.7
162.333	36.2	37		162.167		36.9	38.1	37.6	36.8	36.1	37.5	37.9	37.3	36.3	36.3	36.4	36.4	37.6	37.3	37.5
162.5	36.2	36.7		162.333		37	37.9	38	36.2	35.9	38.3	37.1	36.8	36.2	36.4	36.7	36.4	37.5	37.2	37.6
162.667	36.1	36.6		162.5		36.7	37.7	38.4	36.6	35.6	38.5	36.5	36.7	36.2	36.3	36.9	36.9	37.4	37.4	37.5
162.833	36.8	36.5		162.667		36.6	37.2	38.4	36.7	35.5	38	36.4	36.9	36.1	36.7	37.8	37	37.1	37.5	37.2
163	36.6	37.2		162.833		36.5	36.7	38.5	36.9	35.4	38.1	36.3	36.9	36.8	36.9	37.8	36.6	37.2	37.6	37.1
163.167	35.9	38		163		37.2	36.2	38.3	36.5	35.4	37.7	36	36.6	36.6	36.7	37.2	36.4	37.1	37.7	36.4
163.333	35.9	37.8		163.167		38	36.7	38	36.2	35.5	37.7	36.3	36.5	35.9	36.9	37.3	36.3	37.1	37.7	36.7
163.5	35.8	37.9		163.333		37.8	36.2	38.1	36	35.5	37.7	36.6	36.5	35.9	36.8	36.8	36.1	36.9	37.6	37.2
163.667	35.5	37		163.5		37.9	36	38.2	35.9	35.3	37.8	36.6	37	35.8	36.4	36.7	36.4	36.7	37.4	37.2
163.833	35.2	36.8		163.667		37	36.3	38.3	35.9	35.1	37.6	36.4	37.8	35.5	36.5	36.8	36.7	36.9	37.1	36.7
164	35.3	36.7		163.833		36.8	36.2	38.1	35.6	35	37.1	36.2	37.8	35.2	36.2	36.5	36.4	36.9	36.9	36.4
164.167	36.3	35.9		164		36.7	36.5	38.1	35.4	35.2	36.2	35.9	37.3	35.3	36.2	37.4	35.6	36.7	36.6	36
164.333	37	35.3		164.167		35.9	36.7	37.3	35.4	36.3	35.6	35.7	37.4	36.3	36.3	37.4	35.3	36.7	36.6	35.9
164.5	37.5	35.9		164.333		35.3	36.4	36.8	35.5	36.4	35.3	35.7	36.7	37	37	37.1	35	36.6	36.9	36
164.667	37.3	35.9		164.5		35.9	36.3	36.2	35.7	35.8	35.3	35.7	36.4	37.5	37	37.2	35.5	36.5	36.7	36.1
164.833	37.2	35.7		164.667		35.9	36.2	36.1	35.8	35.4	35.2	35.7	36.1	37.3	36.8	37	35.1	36.4	37.5	35.7
165	36.8	35.7		164.833		35.7	36.2	36	35.4	35.4	35.2	35.6	36.1	37.2	36.2	36.4	34.8	36.2	37.9	35.9
165.167	36.7	35.9		165		35.7	35.8	36.3	35.4	35.3	35.5	35.8	36.1	36.8	36.2	36.5	34.7	36.2	37.4	35.6
165.333	36.1	36.1		165.167		35.9	35.7	36.1	35.4	35.4	36.2	35.7	35.9	36.7	36.4	36.6	35.7	36.3	37	35.5
165.5	35.8	36.4		165.333		36.1	35.8	36	35.1	35.4	36.2	35.7	35.8	36.1	36.2	37.2	36.4	36.1	36.6	35.6
165.667	35.8	35.9		165.5		36.4	36	35.9	34.9	35.3	36	35.6	35.6	35.8	36	37	36	36.1	36.5	35.5
165.833	35.8	35.3		165.667		35.9	36.4	35.8	34.9	35.4	36	35.4	35.8	35.8	35.9	37.3	35.9	36.2	36.1	35.6
166	36.1	35.5		165.833		35.3	36.2	35.8	35	35.4	35.7	35.6	35.7	35.8	36.2	37.2	36.1	36.2	36.2	35.9
166.167	36.2	35.5		166		35.5	36	35.6	35	35.3	35.9	35.6	35.3	36.1	36.8	36.7	36.7	36.1	36.1	36.5
166.333	36.1	36		166.167		35.5	36	36.1	35.6	36.1	35.7	35.5	35.4	36.2	36.4	36.1	36.9	36.1	36.2	36.4
166.5	36.2	36		166.333		36	36.3	36.1	35.6	36.2	35.6	35.4	35.4	36.1	36.1	36	36.1	36.1	36.4	36
166.667	35.9	36.1		166.5		36	36.1	35.9	36.2	36.3	35.5	36.1	35.2	36.2	36.7	35.8	35.8	36	36.2	35.9
166.833	35.7	36.3		166.667		36.1	36.2	36	36.5	35.9	35.5	35.8	36.1	35.9	37	35.9	35.5	35.7	36.1	36
167	35.9	36.3		166.833		36.3	36.4	35.9	35.9	35.7	35.7	35.8	36.9	35.7	36.9	35.8	35.6	35.9	36.2	36
167.167	35.7	35.7		167		36.3	36	35.9	35.9	35.5	36	35.8	36.9	35.9	36.7	35.7	35.8	37.1	36	36.2
167.333	36.5	35.6		167.167		35.7	35.9	36.7	35.9	35.5	36.2	35.8	36.8	35.7	36.3	35.7	35.8	37.4	35.9	36
167.5	36.2	35.6		167.333		35.6	35.9	36.8	35.7	35.8	36.1	35.6	36.3	36.5	36.2	35.7	35.6	37.5	36.1	35.9
167.667	35.7	35.9		167.5		35.6	35.7	36.2	35.9	35.8	36	35.5	36.1	36.2	36	35.9	35.5	36.9	36.1	35.8
167.833	35.5	36.2		167.667		35.9	35.7	36.1	35.6	35.5	35.7	35.9	36	35.7	36.3	35.9	35.3	36.2	35.7	35.7
168	35.3	35.7		167.833		36.2	35.7	36.2	35.7	35.6	35.7	35.6	36.1	35.5	36.3	36.1	36.3	36	35.5	35.7
168.167	35.6	35.9		168		35.7	35.5	35.9	35.5	36.5	35.5	35.7	36	35.3	36.2	36.5	36.1	35.8	35.1	35.5
168.333	35.7	36.2		168.167		35.9	36	35.9	35.9	36.3	35.5	35.6	35.8	35.6	36	36	35.7	35.9	34.8	35.4
168.5	35.8	35.8		168.333		36.2	36.2	35.8	36	35.7	35.5	35.4	35.3	35.7	36.1	36.5	35.6	35.9	34.6	35.9
168.667	36.4	35.7		168.5		35.8	35.9	35.9	36.3	35.3	35.5	36.1	35.6	35.8	36	36.1	35.3	35.8	34.4	36.1
168.833	36.7	35.8		168.667		35.7	35.8	35.9	36.2	35.2	35.5	35.9	35.6	36.4	35.9	35.8	36.3	36.2	34.1	36.6
169	36.7	36.1		168.833		35.8	35.7	35.8	35.6	35	35.7	36.1	36.4	36.7	35.8	35.5	35.8	36.1	34.7	36.8
169.167	36.2	36.7		169		36.1	35.5	35.8	35.6	34.8	35.9	36.1	36.4	36.7	35.9	35.4	36	36	34.8	36.6
169.333	35.9	37		169.167		36.7	35.7	35.9	36	34.8	36	36.1	36.4	36.2	36	35.7	36	36	35.1	36.3
169.5	35.6	36.8		169.333		37	36	35.8	36.3	34.9	36	35.7	36.2	35.9	35.7	35.5	36	35.7	35.1	36.2
169.667	35.9	36.1		169.5		36.8	36	36.1	36.4	35.7	35.9	36.3	36.1	35.6	36.3	35.1	35.8	35.7	34.8	35.8
169.833	35.7	35.9		169.667		36.1	35.8	36	36.2	35.7	35.5	36	35.9	35.9	36.3	35.4	36.8	35.7	35.1	35.6
170	35.7	36.1		169.833		35.9	35.9	35.9	36.9	35.2	35.5	35.6	35.8	35.7	35.8	35.3	36.9	35.4	35	35.4
170.167	35.8	36.3		170		36.1	35.9	35.8	37.7	36.5	35.6	35.5	35.7	35.7	36.1	35.4	37.4	36	34.9	35.4
170.333	35.9	36.1		170.167		36.3	35.8	35.9	37.2	36.3	35.7	35.6	35.5	35.8	36.2	36	37.3	36.2	34.8	35.4
170.5	35.7	35.8		170.333		36.1	35.7	36.2	36.8	36.8	35.4	35.7	35.8	35.9	36.1	36	36.9	36	34.9	35.4
170.667	35.7	35.7		170.5		35.8	35.7	36.3	37	36.1	35.4	35.8	36.1	35.7	36.2	36	36.6	35.7	34.9	35.4
170.833	35.8	35.6		170.667		35.7	35.5	36	37.7	35.8	35.4	35.7	35.7	35.7	36	36.2	36.6	35.7	35	35.4
171	36.5	35.6		170.833		35.6	35.4	35.9	37.6	35.7	35.4	36	35.8	35.8	36.1	36.2	36.3	35.7	35.1	35.4
171.167	36.7	36		171		35.6	35.5	36.1	37.4	35.7	35.1	36.1	35.8	36.5	36.2	36.1	36.2	35.6	35	35.7
171.333	36.3	35.8		171.167		36	35.3	36	37.3	35.5	35.4	36.5	36.6	36.7	35.9	36.2	36.1	35.5	35.2	35.9
171.5	35.9	35.5		171.333		35.8	35.7	36.2	37	35.5	35.4	36.6	36.8	36.3	35.7	36.1	36.1	35.6	35.2	35.6
171.667	35.9	35.9		171.5		35.5	36	36.4	36.6	36.3	35.4	36.6	36.8	35.9	36.4	35.7	36.6	35.6	35.1	35.3
171.833	35.6	36		171.667		35.9	36	36.1	36.4	36.7	35.5	36.3	36.3	35.9	36.2	35.7	36.4	35.5	35.1	35.2
172	35.7	36.7		171.833		36	35.8	35.9	36.4	36.7	35.8	35.8	36.1	35.6	36.3	36	36.6	35.4	35.2	35.3
172.167	36.3	36.3		172		36.7	35.9	35.8	36.4	36.6	36.4	35.5	35.9	35.7	36.2	35.7	36.9	35.3	35.1	35.2
172.333	36.4	36.1		172.167		36.3	36.4	36.1	37.1	36.2	36.6	35.4	35.8	36.3	36	35.9	36.9	35.4	35.3	35.1
172.5	36.5	36		172.333		36.1	36	36.5	37	36.7	36.5	35.5	35.6	36.4	36	36	37.1	35.9	35.1	35
172.667	37.4	36.2		172.5		36	35.7	36.4	36.7	37.1	36.1	35.6	35.6	36.5	36.5	35.9	36.3	36.6	35.6	35.4
172.833	37.7	36.1		172.667		36.2	35.9	36.3	36.4	37.5	35.8	35.8	35.7	37.4	36.2	36	36.1	36.7	36.1	35.3
173	37.2	36		172.833		36.1	35.9	36.2	36.1	37.5	35.9	35.8	35.6	37.7	36.5	36.1	35.8	36.4	36.8	35.4
173.167	36.8	36.1		173		36	35.9	35.9	36.7	36.9	36	35.7	35.6	37.2	36.7	36	36	36.2	36.7	35.7
173.333	36.9	36.2		173.167		36.1	36.3	35.9	36.5	36.7	36.3	35.6	35.5	36.8	36.6	36.2	36.1	36	36.6	36
173.5	38	35.9		173.333		36.2	36	36.2	36.7	36.1	36.1	36.1	35.8	36.9	36.2	35.9	36.7	36.1	36.1	35.9
173.667	38.1	35.9		173.5		35.9	36	35.8	36.5	36.1	35.9	35.6	35.6	38	36.3	35.9	36.7	36.1	35.7	35.5
173.833	37.7	36.1		173.667		35.9	36.5	36.5	37	36.3	35.8	35.8	36	38.1	36	36	36.5	36	35.7	35.5
174	37.5	36.7		173.833		36.1	36.4	36.6	37.1	36.5	35.7	36.6	36.7	37.7	36.3	35.7	36.7	35.9	35.6	35.4
174.167	37	36.4		174		36.7	37	36.6	36.9	36.2	36.4	36.4	36.7	37.5	36.5	35.7	36.9	35.9	35.6	35.4
174.333	37.4	35.8		174.167		36.4	36.7	36.6	37	35.9	36.1	36.1	36.3	37	37.3	35.8	36.9	35.7	35.5	35.3
174.5	37.8	36		174.333		35.8	37.2	37.4	37.2	36.1	36	36.2	36.2	37.4	37.3	35.7	37.3	35.9	35.6	35.4
174.667	37.5	36.1		174.5		36	37	37.9	37.4	36.5	36.7	36.8	36.1	37.8	36.8	36.2	37.3	36.5	35.4	35.3
174.833	37.5	36.7		174.667		36.1	38	38.3	37	36	37.7	37.6	36.1	37.5	36.3	36.9	37.6	35.2	35.9	35.4
175	37.7	36.4		174.833		36.7	38	38.3	36.8	35.6	37.5	37.4	35.9	37.5	36.4	36.5	38.2	33.1	35.7	35.9
175.167	38.2	37.6		175		36.4	38.3	38.1	37.4	36	38.1	37.1	35.9	37.7	36.2	36.1	37.9	31.7	35.9	36.4
175.333	38.1	38.2		175.167		37.6	37.7	37.8	37.7	35.6	38.2	36.6	36.4	38.2	36.2	35.9	37.3	30.5	36.3	36.6
175.5	37.3	38.1		175.333		38.2	37.1	37.7	37.9	36	38	36.2	36.9	38.1	36.5	35.7	37.3	29.6	36.9	36.5
175.667	36.6	37.8		175.5		38.1	36.5	37.9	37.8	36.1	38	36.1	36.9	37.3	36.8	35.9	37.6	29	36.7	37.2
175.833	36.1	37.1		175.667		37.8	36.4	38.1	37.3	36.1	38	36.2	36.6	36.6	36.7	35.7	37.8	28.3	37.1	36.9
176	35.9	37.3		175.833		37.1	36.6	37.6	36.7	35.8	38.2	36.4	36.4	36.1	36.8	35.7	37.5	27.7	37.5	36.5
176.167	35.7	36.8		176		37.3	37	37.6	36.5	36.2	38.2	36.8	36.4	35.9	36.8	35.9	37.5	27.4	37.7	36.9
176.333	35.7	36.7		176.167		36.8	36.5	37.3	36.3	36.6	37.7	37.3	37.1	35.7	36.7	35.6	38.1	27.1	37.9	37.7
176.5	36	36.8		176.333		36.7	36.5	37.6	36.7	36.9	37.9	37.9	37	35.7	37.2	36.4	38.1	27.1	37.8	37.5
176.667	36.1	36.8		176.5		36.8	36.4	38.1	37.3	37.3	38	37.5	36.9	36	37.5	36.3	38.2	26.9	37.8	37.4
176.833	37.1	36.6		176.667		36.8	36.6	38.3	37.4	37.5	37.5	37.2	37.4	36.1	36.8	36.6	38.1	26.8	37.6	37.4
177	37.2	37.1		176.833		36.6	37.1	37.9	37.3	37.6	37.3	36.7	38	37.1	37.1	36.8	37.9	26.9	37.4	37
177.167	37.4	37.3		177		37.1	36.9	37.8	37.3	37.5	36.9	36.6	37.6	37.2	37.2	37.7	38	26.8	37.4	37.7
177.333	36.7	38.1		177.167		37.3	36.9	37.3	37.5	37.1	36.2	36.6	37.6	37.4	37.2	38.2	37.9	26.9	37.6	37.5
177.5	36.2	38.3		177.333		38.1	36.7	36.9	37.3	37.5	35.8	36.6	37.8	36.7	36.8	38.6	37.4	26.9	37.4	37
177.667	36.4	38.1		177.5		38.3	36.9	36.6	37.7	37.5	35.7	36.4	37.3	36.2	36.9	38.3	36.9	26.8	37.2	37.1
177.833	36.2	38.2		177.667		38.1	37.2	37	37.8	37.1	35.9	36.3	36.8	36.4	36.6	38.3	36.9	26.7	37	37.4
178	36.2	37.3		177.833		38.2	37.1	36.8	37.8	37.1	35.9	37	36.4	36.2	36.7	38.5	37.3	26.7	36.9	37.4
178.167	36	37.3		178		37.3	36.9	36.6	38.1	37.2	35.9	37.5	37	36.2	36.7	38.3	37.5	26.8	36.6	37.7
178.333	36	36.8		178.167		37.3	37	36.6	38.1	36.6	35.9	37.7	36.9	36	37.2	38.4	37.1	26.8	37.2	37.8
178.5	36.1	36.9		178.333		36.8	37.1	36.4	38	36.6	36.7	37.9	36.6	36	36.7	37.8	36.9	26.8	37.3	37.4
178.667	36.2	37.2		178.5		36.9	37.1	36.9	37.8	36.5	37.6	37.6	36.3	36.1	36.2	37	37.1	27.2	37.7	37.3
178.833	36.5	37.3		178.667		37.2	37.5	36.6	37.7	37.3	38.2	37.3	36.1	36.2	36.2	36.5	36.8	27.6	37.8	36.7
179	36.7	37.2		178.833		37.3	37.8	36.7	37.6	37	38.2	37.2	35.9	36.5	36.5	36.5	36.9	28.1	37.6	36.2
179.167	36.5	38.1		179		37.2	38	36.7	37.3	37.5	37.3	36.6	36.5	36.7	37	36.4	37.1	28.4	37.1	36.3
179.333	36.6	38.5		179.167		38.1	37.8	36.6	37.2	37.4	36.9	37.4	36	36.5	37.9	37.3	37.2	28.6	36.5	36.3
179.5	36.9	38.5		179.333		38.5	38	36.8	36.8	37.1	37.2	37.8	36.1	36.6	37	37.7	37.3	29.4	36.5	36.3
179.667	37.8	38.3		179.5		38.5	38	36.7	36.4	36.6	37.7	37.6	36.2	36.9	36.8	38.5	37.6	30.4	35.9	36.7
179.833	37.5	38		179.667		38.3	37.2	36.8	36	36.6	37.8	37.5	36.5	37.8	36.4	38.1	37.4	30.6	35.9	36.3
180	37.7	37.1		179.833		38	36.8	36.9	35.9	36.5	37.7	37.1	37.3	37.5	36.2	38.2	37.4	31.4	35.8	36
180.167	37.7	36.6		180		37.1	36.5	37.7	35.7	36.6	37.1	36.8	37.4	37.7	36.3	37.5	37.6	31.8	35.9	36.4
180.333	36.9	36.6		180.167		36.6	36.2	38.2	35.9	36.5	36.5	37.2	37.1	37.7	36.6	37.1	37.5	32.3	36.1	37.4
180.5	36.5	37.1		180.333		36.6	36.2	38.3	35.8	36.2	36.3	37	37.5	36.9	36.3	36.6	37.9	32.2	36.6	37.7
180.667	36.1	37.9		180.5		37.1	36.4	38.1	36	36.4	36.4	36.8	37.2	36.5	36.5	36.2	37.4	32.4	36.6	37.5
180.833	36.1	37.9		180.667		37.9	36.4	38.1	36.2	36.3	36.5	36.9	37.1	36.1	36.5	36.2	37.4	32.9	36.8	37.2
181	35.9	37.3		180.833		37.9	36.4	38.1	36.4	36.1	36.6	37.1	36.9	36.1	36.4	36.9	37.4	33.1	36.6	36.9
181.167	36.1	36.8		181		37.3	36.5	37.6	36.5	36.1	36.6	37.3	36.7	35.9	36.5	36.9	37.6	32.8	37.1	36.8
181.333	36.1	36.7		181.167		36.8	36.4	37.7	36.7	36.2	36.3	37.5	36.9	36.1	36.5	36.9	37.3	32.2	37.1	36.9
181.5	36	37.6		181.333		36.7	36.4	37.3	36.7	36.3	36.7	37.1	37.2	36.1	36.3	36.8	37.5	32.4	37.2	36.9
181.667	35.9	37.6		181.5		37.6	36.4	36.6	36.8	36.5	37	36.8	37	36	36.2	36.5	37.4	33.2	37.6	37
181.833	35.9	36.7		181.667		37.6	36.4	36.3	37.2	36.4	38	37	37.1	35.9	36.1	36.9	37.3	34.2	37.7	37.3
182	36.4	36.4		181.833		36.7	36.3	36.1	37	36.7	38	36.6	37.9	35.9	36.1	37.2	37.8	34.9	37.7	37.2
182.167	35.8	36.4		182		36.4	35.9	36.1	36.7	36.5	38	36.8	37.6	36.4	36.3	37.2	37.8	34.9	37.5	37
182.333	35.4	36.6		182.167		36.4	36	36.3	36.9	36.6	38.3	37.4	37.8	35.8	36.3	37.1	38.1	34.8	37.2	37.1
182.5	35.1	36.6		182.333		36.6	36.4	36.2	36.5	36	37.4	37.4	37.8	35.4	37	37.2	37.8	34.3	36.6	38
182.667	35.6	36.9		182.5		36.6	36	36.4	36.7	36.8	36.5	37.3	37.6	35.1	37.1	38	37.6	34.8	35.9	38.4
182.833	36.7	37.1		182.667		36.9	36.7	36.6	36.7	36.5	36	37.5	37.4	35.6	37.5	38.2	37.7	35.4	35.5	38.1
183	37.2	37.1		182.833		37.1	36.9	36.4	37.2	35.9	35.9	37.6	36.7	36.7	36.9	38.5	37.4	35.3	35.3	37.7
183.167	36.9	36.9		183		37.1	36.5	36.3	37	35.7	35.7	37.9	36.2	37.2	36.7	38	37.3	35.4	35.4	37.2
183.333	36.6	37.1		183.167		36.9	36.1	36.4	36.9	35.8	36	38	35.8	36.9	36.2	38.5	36.8	35.1	35.2	36.9
183.5	36.2	37.1		183.333		37.1	36	36.2	36.5	35.9	36.6	38	36.1	36.6	36	38.3	36.6	35.6	35.4	36.8
183.667	36.2	37.4		183.5		37.1	36.2	36.1	36	36	36.5	38.2	36.5	36.2	36	37.9	36.8	36.2	35.2	36.5
183.833	36.2	36.9		183.667		37.4	36.4	36.1	36	36.1	37	38	36.5	36.2	36	37.6	36.7	36.3	35.6	36.5
184	37.2	36.4		183.833		36.9	36.2	36.8	36.6	36.3	36.6	37.8	36.7	36.2	36.1	37.3	36.5	36.3	35.5	36.6
184.167	37.3	36.7		184		36.4	36.1	36.8	36.6	36.4	36.4	37.3	36.6	37.2	36.3	36.8	36.5	35.9	35.4	36.4
184.333	37.9	36.9		184.167		36.7	35.9	36.7	37	36.3	36.5	36.6	36.4	37.3	36.6	36.8	36.9	35.6	35.6	37.1
184.5	37.5	37		184.333		36.9	36.2	36.7	37.2	36.3	36.4	36.2	37	37.9	36.6	36.6	37	35.6	36.4	36.8
184.667	37.6	37		184.5		37	36.4	36.8	37	36.2	36.2	36.1	37.1	37.5	36.6	36.5	37	35.9	36.4	36.8
184.833	37.1	36.6		184.667		37	36.4	37.1	36.9	36.4	36.2	35.8	37	37.6	36.8	36.7	36.6	36.4	36.5	37.3
185	36.9	36.6		184.833		36.6	36.9	36.8	36.3	37.1	36.4	35.8	37.5	37.1	36.5	36.7	36.8	36.6	36.5	37.9
185.167	36.2	37.2		185		36.6	36.7	36.7	35.9	36.9	36.6	36.3	36.9	36.9	36.4	38	37	36.7	36.8	37.7
185.333	36.1	37.3		185.167		37.2	36.7	36.8	35.9	36.3	37.3	36.8	36.7	36.2	36.2	38	37	36.7	36.7	37.5
185.5	36.1	37.6		185.333		37.3	37.2	36.7	35.5	36.5	37.5	37.3	37.1	36.1	36.5	37	37	36.2	37	37.5
185.667	36.1	37.6		185.5		37.6	37.8	37.1	35.3	36.6	37.3	37.6	36.7	36.1	36.7	37.3	37	36.1	36.9	37.1
185.833	35.5	38.1		185.667		37.6	38	37.3	35.2	36.5	37	37.8	36.8	36.1	36.8	37	37.1	36.2	37.4	36.7
186	35.4	38.3		185.833		38.1	37.5	37	35.4	37.5	36.6	37.7	36.8	35.5	36.5	36.4	37.3	35.9	37.5	37
186.167	35.5	38.1		186		38.3	37.2	36.8	35.3	37	37.2	37.5	36.9	35.4	37.2	36.3	37.2	36.1	37.1	36.8
186.333	35.6	38		186.167		38.1	37	36.9	35.5	36.4	37	37.2	37	35.5	36.7	36.6	37.2	35.8	37.6	37
186.5	35.3	37.7		186.333		38	37.4	37.6	35.7	36	37.9	36.8	37.3	35.6	36.7	36.9	37.8	36.1	37.6	37.4
186.667	35.9	37.4		186.5		37.7	38	38.3	36.2	36.1	38.3	36.5	37.8	35.3	36.8	37.2	37.6	36.2	37.9	37.2
186.833	36.2	36.7		186.667		37.4	37.9	38.2	36.2	36.2	38.2	36.3	37.9	35.9	36.7	36.6	37.6	36.9	38.2	37
187	35.9	36.4		186.833		36.7	37.7	38.3	35.6	36.3	38.1	36.4	37.4	36.2	36.5	36.7	37.3	37.1	38.2	36.7
187.167	35.8	36.6		187		36.4	37	38.3	35.7	36	38	36.2	36.8	35.9	36.4	37.2	37.1	36.9	38	36.2
187.333	36	36.3		187.167		36.6	36.8	38.3	36.1	36	37.8	35.9	36.8	35.8	36.8	37.5	36.9	37.3	37.6	36
187.5	35.8	36.9		187.333		36.3	36.3	38.4	36	35.8	37	36	36.4	36	37.3	37.5	37.1	37.5	37.1	35.9
187.667	35.7	36.3		187.5		36.9	35.7	38.4	35.8	35.7	36.5	36.4	36.4	35.8	37.2	37.3	36.9	37.5	36.4	36.4
187.833	35.7	36		187.667		36.3	35.5	38.4	35.7	35.7	36.2	37.1	36.3	35.7	37.3	36.8	36.7	37.4	35.7	36.1
188	35.5	36.3		187.833		36	35.3	38.4	36.1	36.4	35.7	37	36.4	35.7	37.3	36.3	37	37.2	35.7	35.6
188.167	35.7	36.9		188		36.3	36.2	38.3	36.4	36.1	35.3	36.6	36.7	35.5	37.6	36.9	36.7	37	35.6	35.7
188.333	36.6	37.2		188.167		36.9	36.3	37.9	35.7	36.1	35.2	36.8	36.8	35.7	37.6	36.6	36.9	36.4	35.7	36
188.5	36.7	36.7		188.333		37.2	36	37.4	35.9	36.1	35.2	36.8	36.3	36.6	37.1	36.9	37.3	36.1	35.5	36
188.667	36.7	36.2		188.5		36.7	35.8	36.6	35.6	36.1	35.3	37.1	36.1	36.7	36.8	37	37	36.2	35.6	35.9
188.833	36.3	36.1		188.667		36.2	35.7	36.5	35.5	36.3	35.4	36.9	36.6	36.7	36.4	38	36.3	36.2	36.3	36.2
189	35.4	36.3		188.833		36.1	35.7	36.3	35.4	36.1	35.4	36.6	36.7	36.3	36.5	38.1	36.1	36.7	36.5	36.3
189.167	35.3	36		189		36.3	36	36.1	35.8	35.9	35.4	36.4	36.5	35.4	36.4	37.5	36.3	36.7	37.2	36.7
189.333	35.1	36.3		189.167		36	35.9	36.3	35.7	36.1	35.8	36.1	36.1	35.3	36.3	36.7	36.3	37	37.1	36.8
189.5	35.6	36.1		189.333		36.3	35.8	36.1	35.8	35.8	36.1	35.8	35.9	35.1	36.6	36.7	36.3	36.9	36.7	36.5
189.667	35.4	36.4		189.5		36.1	35.9	36.3	35.9	35.7	36.1	35.7	35.9	35.6	36.5	36.4	36.1	37.1	36.4	36.2
189.833	35.5	36.3		189.667		36.4	35.9	36.1	35.7	35.7	36	35.6	35.4	35.4	37.2	36.3	36.1	37.5	35.9	35.7
190	35.5	36		189.833		36.3	35.9	36.7	35.6	35.9	35.9	35.7	35.8	35.5	37	36.2	36.4	37.2	35.9	35.4
190.167	36.2	36		190		36	36	36.4	35.4	36.3	35.6	35.6	35.8	35.5	37	36.4	36.3	37.3	35.9	35.1
190.333	36.6	36.1		190.167		36	35.7	36.2	35.4	35.9	35.4	35.4	36.1	36.2	36.7	36.3	36.6	37.2	35.7	34.9
190.5	35.6	36.1		190.333		36.1	35.9	36.4	35.7	35.7	35.6	35.3	37.1	36.6	36.3	36.2	36.5	36.4	35.6	34.9
190.667	35.3	36.3		190.5		36.1	36.1	36.3	36.1	35.7	35.4	35.4	36.7	35.6	36.3	36.2	36.1	36.1	36.3	34.8
190.833	35.3	36.8		190.667		36.3	35.7	36.1	36	36	35.5	35.4	36.4	35.3	36.4	36.1	36.3	36.2	36.3	34.9
191	35.8	37.1		190.833		36.8	35.7	36.4	35.5	36	35.4	35.4	35.8	35.3	36.3	36.1	36.5	36	36.2	35
191.167	35.8	37.1		191		37.1	35.8	36.2	35.5	35.7	35.4	36	35.4	35.8	36.3	36	36.4	35.9	36.3	35.1
191.333	35.5	36.4		191.167		37.1	35.7	36.1	35.7	35.5	35.5	35.9	35.6	35.8	36.8	36	36.5	35.9	36.2	35.9
191.5	35.6	36.1		191.333		36.4	35.7	36.2	36	37	35.4	35.7	35.3	35.5	36.3	35.8	37.1	35.9	36.2	35.9
191.667	35.6	36		191.5		36.1	35.8	36.3	36	36.6	35.3	35.4	35.1	35.6	36.1	36.3	37.3	36.2	36.1	35.4
191.833	35.4	35.8		191.667		36	35.7	36.3	36	36.5	35.7	35.5	35.1	35.6	36	36.3	37.1	36.7	35.8	35.2
192	35.9	35.6		191.833		35.8	35.8	36.7	35.9	36.1	35.6	35.9	34.9	35.4	36.1	36	36.8	36.6	36.1	35
192.167	35.8	35.7		192		35.6	35.8	36.4	36.4	36.3	35.6	35.8	35.5	35.9	36	35.7	36.9	36.9	36.2	35.4
192.333	35.6	35.4		192.167	Post-QIH (72 hr)	35.7	36	36.1	36.1	36.2	35.5	35.8	35.7	35.8	35.9	35.9	36.7	37	36.4	35.9
192.5	35.7	35.8		192.333		35.4	36	36.3	36	35.8	35.8	36.3	35.8	35.6	36.5	36	36.6	36.9	36.2	35.7
192.667	35.9	35.7		192.5		35.8	35.9	36.3	35.9	35.7	35.7	36.2	35.5	35.7	36.4	36.9	36.6	36.7	36.1	35.6
192.833	36.2	35.8		192.667		35.7	35.7	36.3	36	35.5	35.5	36.1	35.2	35.9	36.4	37.3	36.5	36.4	36.2	35.5
193	35.8	35.4		192.833		35.8	35.5	36.1	36.2	35	35.6	36.2	35.3	36.2	36	37.4	36.5	36.1	35.8	35.3
193.167	35.4	35.3		193		35.4	35.7	36.5	36.2	35.3	35.5	36.1	35.4	35.8	35.9	37.2	37.1	36.1	36	35.6
193.333	35.2	35.4		193.167		35.3	35.7	36.7	36.7	35.7	35.4	35.8	35.3	35.4	35.8	36.5	36.8	36	35.9	35.4
193.5	35.6	35.4		193.333		35.4	35.7	36.4	36.4	36	35.3	35.6	35.1	35.2	36.2	36.2	36.5	36.2	35.7	35.4
193.667	35.7	35.6		193.5		35.4	35.8	36.3	36.4	35.7	35.5	35.7	35.3	35.6	36.5	36	36.5	36.2	35.7	35.1
193.833	35.8	36.6		193.667		35.6	35.7	36.2	36.6	35.5	35.5	35.5	35.4	35.7	36.3	35.9	36.3	36.1	35.6	35
194	35.7	36.8		193.833		36.6	35.8	36.3	36.7	36.1	35.3	35.9	36.2	35.8	36.2	36	36.2	36.1	35.6	35.5
194.167	36.1	36.5		194		36.8	35.9	36.3	36.9	36.6	35.2	36	36.3	35.7	36.2	36	36.1	36.5	35.6	36.2
194.333	35.6	36.4		194.167		36.5	36.2	36.1	37.5	36.6	35.4	35.6	35.8	36.1	36.2	35.9	36.1	36.2	35.6	36.3
194.5	35.2	35.8		194.333		36.4	36	36.2	37.3	35.9	35.4	35.7	35.8	35.6	36	35.9	36.3	35.8	36.2	36.4
194.667	35.4	36		194.5		35.8	35.9	36.1	37.2	36	35.2	35.7	35.6	35.2	36	35.8	36.3	35.7	36.5	36.1
194.833	36.1	35.8		194.667		36	35.9	36.1	37	35.8	35.7	35.8	35.3	35.4	36.1	35.5	36.7	35.7	36.7	35.7
195	36.1	35.7		194.833		35.8	35.9	35.9	36.9	36	36.2	35.7	35	36.1	36	35.7	36.6	35.9	36.5	35.6
195.167	36	35.9		195		35.7	35.9	36.4	36.8	36	36.5	36.3	34.9	36.1	35.5	36.3	36.3	35.9	36.4	35.7
195.333	35.9	35.7		195.167		35.9	35.7	36.5	37	36.3	36.5	36.5	34.9	36	35.8	35.8	36.3	36	36.2	35.6
195.5	36.2	36.1		195.333		35.7	35.6	36.3	37.3	35.9	36.3	36.1	35	35.9	35.9	35.5	36.5	35.9	36.2	35.4
195.667	36.7	35.5		195.5		36.1	35.5	36.3	37.5	36.7	35.9	35.9	35.1	36.2	35.9	35.6	36.5	35.9	36	35.4
195.833	37.4	35.9		195.667		35.5	35.8	36.3	37.1	36.6	35.8	35.9	35.1	36.7	36.1	35.7	36.7	35.8	36	35.3
196	36.2	35.8		195.833		35.9	36.2	36.3	36.9	37	35.7	35.9	34.9	37.4	35.9	35.7	36.6	35.9	35.8	35.2
196.167	35.9	35.6		196		35.8	35.9	36.2	36.9	36.6	35.5	35.9	35.3	36.2	36.3	35.7	36.6	35.9	35.7	35.2
196.333	36.1	35.6		196.167		35.6	35.9	36.3	37	37.2	35.4	35.7	35.8	35.9	36.3	36.2	36.7	36	35.7	35.5
196.5	36.2	35.4		196.333		35.6	35.8	36.4	36.8	36.9	35.4	35.7	36.5	36.1	36	35.5	36.9	35.9	35.8	35.9
196.667	36.6	35.6		196.5		35.4	35.9	36.4	37.1	36.8	35.3	35.7	36.3	36.2	35.9	35.6	36.5	35.8	35.7	35.7
196.833	37.4	35.8		196.667		35.6	35.9	36.1	37	36.7	35.2	35.9	35.9	36.6	36.5	35.5	36.5	36.5	35.8	35.4
197	38	35.9		196.833		35.8	36	36.3	36.9	37.1	35.6	35.9	35.7	37.4	36.1	35.7	36.5	36.9	35.9	35.2
197.167	37.9	35.8		197		35.9	36.2	36.6	36.7	37	35.2	35.9	35.7	38	35.9	35.4	36.5	37.3	36.1	35.3
197.333	37.7	36.3		197.167		35.8	36.1	36.3	36.9	37.4	35.2	35.9	35.7	37.9	36.2	35.6	36.6	37.1	36.4	35.4
197.5	38	36.7		197.333		36.3	36	36.1	36.6	37.1	35.2	36.1	35.6	37.7	36	35.7	36.3	36.6	36.6	35.8
197.667	37.6	36.1		197.5		36.7	35.9	36.3	36.4	36.7	35.4	36.5	35.8	38	36.3	35.5	36.5	36.2	36.5	35.4
197.833	37.9	35.8		197.667		36.1	36.4	36.2	37.5	37	35.9	36.8	35.6	37.6	36.2	35.4	36.5	35.9	36.3	35.7
198	37.3	35.7		197.833		35.8	36.5	36.8	37.1	37	36	36.8	35.5	37.9	36.2	36.1	36.6	36.1	36.2	36.2
198.167	36.6	35.9		198		35.7	36.4	37.3	37	36.5	35.9	37	35.7	37.3	36.8	35.8	36.5	36.1	36.2	36.2
198.333	36.6	35.9		198.167		35.9	36.8	36.9	37	36.4	36.1	37.1	36.2	36.6	37	35.6	36.6	36.2	36	36.2
198.5	37	35.8		198.333		35.9	37.3	37.1	36.9	36.3	37	37.1	36.8	36.6	37.2	35.7	37.1	36.2	36.1	36.2
198.667	37.6	36.3		198.5		35.8	37.2	37.5	36.8	36.5	38	37.1	36.9	37	36.4	35.4	37.1	35.9	36.3	36
198.833	37.3	36.4		198.667		36.3	37.2	38	37.2	36.6	38.3	37.1	36.5	37.6	36	35.5	37.1	35.7	36.3	36
199	36.9	37.3		198.833		36.4	36.7	38.2	37.7	37.4	38.2	37	36.4	37.3	36.1	35.6	36.9	35.9	37.1	36.2
199.167	37.2	36.9		199		37.3	37.5	38.3	37.6	37.5	37.7	37.6	36.1	36.9	36.8	35.7	37.3	36.1	37.3	36.9
199.333	37.1	37.6		199.167		36.9	37.9	38.2	37.7	37	38	37.6	36.1	37.2	36.5	35.9	37.2	36.2	37.3	36.9
199.5	36.7	38.1		199.333		37.6	38.1	38.4	37.8	36.5	38.3	37.2	36.9	37.1	36.5	35.7	37.7	36.3	37.2	37.1
199.667	36.3	37.3		199.5		38.1	37.8	37.8	37.7	36.4	37.7	37	37.7	36.7	36.3	35.9	37.5	37.2	37.7	36.7
199.833	35.9	37.7		199.667		37.3	37.3	37.1	37.2	36.5	37.2	36.4	38.1	36.3	36.4	35.9	37.3	37.4	38.1	36.7
200	35.7	37.1		199.833		37.7	37.1	36.6	36.7	36.3	36.5	36.3	38.1	35.9	36.7	35.9	37.4	37.9	37.9	37.4
200.167	35.6	36.6		200		37.1	37.1	37.3	36.7	36.6	36.2	36.5	37.9	35.7	37.7	36	37.4	38	38.2	37.4
200.333	35.5	37.2		200.167		36.6	37.2	37.1	36.5	36.3	36	36.4	37.5	35.6	37.4	36.4	36.7	37.8	37.8	37.4
200.5	36	37.3		200.333		37.2	36.5	36.8	36.5	36.8	37	37.1	37.3	35.5	37.3	35.9	37.2	37.7	37.4	37.4
200.667	36.1	36.6		200.5		37.3	36.5	37.2	37.3	36.7	37.2	37.2	37.6	36	37.7	36.3	36.7	37.9	37.2	37
200.833	35.9	36.7		200.667		36.6	36.7	37.6	37.7	36.8	37.5	37.7	38.1	36.1	37.3	37.1	37.4	38.1	37.4	36.9
201	35.7	36.6		200.833		36.7	36.6	38.3	37.8	37	37.5	37.9	38.2	35.9	36.7	37.7	37.3	37.9	37.6	36.7
201.167	35.7	37		201		36.6	36.4	37.7	37.6	36.8	37.2	37.6	38.2	35.7	36.4	37.9	37.2	37.6	37.6	37.1
201.333	36.2	36.1		201.167		37	36.9	36.9	37.7	37.1	36.9	36.9	37.8	35.7	36.5	38.7	37	37.4	37.4	37.5
201.5	36.9	37.6		201.333		36.1	36.9	37.5	37.3	37.3	36.7	36.8	37.6	36.2	36.3	38.1	36.9	37.6	37.4	37.3
201.667	37.2	37.6		201.5		37.6	36.9	37.1	36.9	37.4	36.7	36.6	37.6	36.9	36.8	38	36.9	37.4	37.5	37.2
201.833	36.6	36.9		201.667		37.6	37	36.7	37	37.7	36.7	36.8	37.2	37.2	36.9	38.7	37.2	37.4	37.3	37.3
202	36.1	37		201.833		36.9	37.1	36.4	36.9	37.4	37.2	36.8	36.6	36.6	37.3	38.6	37.3	37.9	37.1	37.6
202.167	35.8	36.9		202		37	36.8	36.1	36.6	37.1	37.2	36.8	35.8	36.1	37.2	38.6	37.1	38	37	37.5
202.333	35.9	37.1		202.167		36.9	36.9	36	36.4	36.8	37.1	37	35.3	35.8	37.7	38.6	37	38.1	37.1	37.2
202.5	35.9	37.6		202.333		37.1	36.6	36.9	36	37.1	36.9	36.8	35.2	35.9	37.2	38.7	37.1	38.1	37	37
202.667	35.9	37.9		202.5		37.6	36.8	37.2	36.5	37.4	36.6	36.6	34.8	35.9	37	38.5	37.1	37.7	36.9	36.7
202.833	36.1	38.1		202.667		37.9	37	37	36.5	37.4	37.7	36.9	34.6	35.9	37.7	38.2	37	37.6	36.8	36.5
203	36	38.2		202.833		38.1	36.9	36.9	36.7	37.3	38.3	36.7	34.7	36.1	37.3	37	37.3	37.4	37.3	37
203.167	36.4	38.3		203		38.2	36.8	36.9	36.9	36.9	38.4	36.9	35.9	36	37	36.3	37.3	37.5	37.4	36.8
203.333	37.2	37.9		203.167		38.3	36.5	37	37.2	36.8	38	37.5	36.3	36.4	36.5	36.4	37.4	37.6	37.6	36.5
203.5	37.3	37.1		203.333		37.9	36.8	36.8	36.9	36.9	38.7	37.7	36.6	37.2	36.2	36.9	37.4	37.2	37.7	36.5
203.667	36.6	37.1		203.5		37.1	37.2	36.4	36.7	36.6	38.5	37.5	36.6	37.3	36	36.9	37.6	37.3	37.6	36.7
203.833	36.1	36.8		203.667		37.1	37.5	36.9	36.9	36.3	38.3	37.1	36.3	36.6	35.7	36.5	37.5	37.1	37.4	36.5
204	35.8	36.6		203.833		36.8	37.4	36.9	36.9	35.8	38.1	36.9	36.4	36.1	36	37	37.1	36.6	37.1	36.2
204.167	35.8	36.6		204		36.6	37.3	37.1	37.3	36.9	38	36.8	36.7	35.8	36.4	36.5	36.8	36.2	37.2	36.5
204.333	35.6	37.1		204.167		36.6	36.7	37.6	37.3	37	37.9	36.8	36.9	35.8	36.5	37	37.1	36.4	37.1	36.8
204.5	35.7	37.4		204.333		37.1	36.4	37.9	37	36.8	38	36.9	36.9	35.6	36.5	36.9	37.2	36.4	37.3	36.9
204.667	35.8	38		204.5		37.4	36.1	38.1	36.5	37.1	37.7	36.9	36.7	35.7	36.6	36.7	36.8	36.6	37.2	37.9
204.833	36.1	38.1		204.667		38	36.4	37.9	36.2	37.1	37	37	36.8	35.8	36.3	36.9	36.9	36.8	37.9	38
205	35.9	37.9		204.833		38.1	36.5	37.6	36.1	36.9	36.5	36.9	37.1	36.1	36.2	36.8	37.4	36.7	38.1	38.1
205.167	36.1	38.1		205		37.9	36.5	37.2	36.5	37.1	36.2	36.8	36.9	35.9	36	36.8	36.8	36.9	38.1	37.5
205.333	36.1	38.1		205.167		38.1	36.6	37.1	36.7	36.3	36	36.8	36.7	36.1	36	37	36.9	37.2	38.1	37.2
205.5	36.6	37.3		205.333		38.1	37	36.9	36.7	36.7	35.7	36.8	36.8	36.1	36.6	37	37.4	37.6	37.7	36.7
205.667	37.4	37		205.5		37.3	37.2	36.6	36.6	36.8	35.6	36.7	37.1	36.6	37.2	37.9	37.4	37.4	37.3	37.2
205.833	37.4	36.3		205.667		37	37.1	36.8	36.5	36.8	35.7	36.8	37.7	37.4	37.5	38.7	37.8	36.9	36.8	37.3
206	36.4	36.4		205.833		36.3	36.7	36.6	36.9	37	35.9	37.3	37.9	37.4	37.2	38.5	37.4	36.8	36.9	37.3
206.167	35.9	36.5		206		36.4	36.6	36.6	37	36.8	35.8	37.7	37.6	36.4	36.6	38.3	36.9	37.3	36.8	36.9
206.333	36.2	36.4		206.167		36.5	36.8	36.4	36.7	37	35.6	37.9	37.1	35.9	36.2	38.5	36.6	37.6	36.5	36.6
206.5	35.6	36.5		206.333		36.4	37.3	36.1	36.7	36.9	35.9	37.4	36.7	36.2	36	38.5	37.1	37.6	36.9	37.2
206.667	36.2	36.9		206.5		36.5	37.4	36.4	36.5	36.8	36.9	37.1	36.8	35.6	35.9	38.2	36.9	37.3	36.7	37.1
206.833	36.9	36.2		206.667		36.9	37	36.4	37	36.2	37.4	36.5	36.4	36.2	35.9	37.8	36.8	36.9	36.3	36.9
207	37.2	36.3		206.833		36.2	36.8	36.2	37.5	37	37.5	36.6	36.4	36.9	36.1	37.2	36.8	36.7	36.6	36.9
207.167	36.6	36.8		207		36.3	36.9	36.7	37.6	37.1	37.1	36.2	36.6	37.2	35.9	36.6	36.6	36.4	36.6	36.9
207.333	36.2	36.7		207.167		36.8	36.9	36.8	37.7	37.1	36.8	36.7	36.5	36.6	36.2	36.3	36.9	36.4	36.4	36.8
207.5	36.7	36.6		207.333		36.7	37	36.5	37.6	37.2	36.5	36.9	36.7	36.2	36	36.1	36.9	36.4	36.7	37.1
207.667	37.2	36.4		207.5		36.6	37.3	36.7	36.9	36.9	36.7	36.8	36.6	36.7	36.1	36.1	37.2	36.4	36.7	36.9
207.833	37.2	36.3		207.667		36.4	37	36.8	36.5	37.2	36.6	36.7	36.6	37.2	36.4	36	36.9	36.6	36.7	36.7
208	37.6	36.2		207.833		36.3	37	36.6	35.8	37	36.8	36.8	36.8	37.2	36.5	36.6	37.6	36.3	36.9	37.2
208.167	37.5	36.4		208		36.2	37.3	36.7	35.4	36.8	36.6	36.6	36.8	37.6	36.5	36.6	37.3	36.6	36.8	37.4
208.333	37.4	36.1		208.167		36.4	37.2	36.9	35.1	36.8	36.9	36.8	37	37.5	36.7	36.9	36.8	36.7	36.9	37.3
208.5	37.2	36.4		208.333		36.1	37	37.1	35.2	37.5	37.3	36.6	37.1	37.4	36.2	36.7	36.7	36.8	36.9	37.4
208.667	36.8	36.9		208.5		36.4	37	36.9	35.2	37.5	37.8	36.6	36.9	37.2	36	36.9	37.1	36.9	37.1	37.6
208.833	37	36.7		208.667		36.9	37.4	37	35.3	37.3	38.2	36.6	36.8	36.8	35.9	37.7	37.1	37.2	37.2	37.5
209	36.9	37.1		208.833		36.7	37.9	37.1	36	37.5	38.2	37.4	36.7	37	35.8	37.8	37.3	36.9	37	36.9
209.167	36.6	36.8		209		37.1	37.9	37.4	35.7	37.3	38	37.8	36.9	36.9	35.9	37.5	37.1	37.2	37.1	36.4
209.333	36	36.9		209.167		36.8	37.7	37.3	36.5	37.5	37.5	37.7	36.4	36.6	35.7	37.1	36.6	37.1	36.7	36.5
209.5	35.6	38.1		209.333		36.9	38	37.1	36.2	37.4	37.4	38.1	37.3	36	35.8	36.7	37	37.6	36.7	36.3
209.667	35.1	38.3		209.5		38.1	38	37.1	35.7	37.6	37.2	37.9	37.3	35.6	36.1	36.2	37.3	37.8	36.9	36.8
209.833	35	38.1		209.667		38.3	38	37.1	35.7	37.2	36.7	37.3	37.1	35.1	36.2	36.2	37.3	37.6	37.2	36.9
210	34.8	38		209.833		38.1	37.8	37.7	35.4	37.2	36.2	36.9	36.9	35	36.2	36.8	37.4	37.3	36.9	36.7
210.167	35.1	38.2		210		38	37.7	38.2	35.5	37.5	36.4	37.1	37.6	34.8	36	36.3	37.8	37.4	36.8	36.8
210.333	36.2	38.3		210.167		38.2	37.6	38.4	35.6	37.1	37	36.9	37.8	35.1	36.2	37	37.4	37.3	36.6	37.3
210.5	36.5	38.1		210.333		38.3	37.3	38.4	36.1	37.1	37.2	36.8	37.9	36.2	36.8	36.5	36.9	37.2	36.9	37.5
210.667	35.9	37.6		210.5		38.1	37.2	38.2	35.9	37.3	37	36.4	38.1	36.5	37	36.6	36.5	37.2	37.3	37.6
210.833	35.1	36.8		210.667		37.6	36.8	38.2	35.9	36.9	36.5	36	37.9	35.9	37	36.5	36.2	37.2	37.6	37.9
211	35	36.4		210.833		36.8	36.2	38.5	35.7	36.7	36.3	35.6	37.9	35.1	36.8	36.7	36	37.6	38.1	38
211.167	35.1	36.1		211		36.4	36	38.1	35.4	36.5	36.1	35.9	37.6	35	36.5	36.8	35.7	38.2	37.8	37.7
211.333	35.2	35.9		211.167		36.1	36	37.8	35.3	36.5	36.5	36.6	37.1	35.1	36.7	37.4	35.9	38.2	37.9	37.5
211.5	35.1	36.6		211.333		35.9	36.4	37.1	35.3	36.3	37.2	36.8	36.4	35.2	36.5	36.8	36.1	38.1	37.4	37.2
211.667	35.1	36.7		211.5		36.6	35.9	36.4	36	36.1	37.7	36.8	36.6	35.1	36.7	36.7	36.4	37.8	36.9	37
211.833	34.9	36.9		211.667		36.7	35.7	36.6	36.5	36.5	37.8	36.8	37.2	35.1	36.8	36.2	36.7	37.7	36.5	36.4
212	35	35.9		211.833		36.9	35.8	36.4	36.4	36.8	37.5	36.3	37.4	34.9	36.9	36.5	36.3	37.6	36.4	35.8
212.167	36.2	35.8		212		35.9	36.5	36.1	35.9	36.8	36.9	35.8	37.2	35	37.2	36.2	36.6	37.6	36	35.4
212.333	36.3	35.7		212.167		35.8	36.2	37	35.5	36.9	36.2	35.4	36.8	36.2	37.3	36.4	36.6	37.1	35.4	35.2
212.5	35.2	35.9		212.333		35.7	35.8	37.3	35.5	36.5	35.8	35.3	36.2	36.3	37.2	37.1	36.3	36.4	35.2	34.9
212.667	34.9	35.8		212.5		35.9	36	36.8	35.9	36.2	35.4	35.2	35.8	35.2	37.1	37.7	36.1	35.7	34.9	35.2
212.833	34.8	35.8		212.667		35.8	35.9	36.4	35.9	36.6	35.1	35.2	35.3	34.9	36.6	37.7	36.8	35.6	34.9	35.1
213	34.8	35.9		212.833		35.8	35.7	36.6	36	36.6	35.1	35.3	35.2	34.8	36.5	37.7	36.9	35.8	34.7	34.9
213.167	35.1	36.1		213		35.9	35.6	36.6	35.9	36.5	35.2	35.2	35.1	34.8	36.7	37.5	36.5	36.2	34.7	34.9
213.333	34.9	35.8		213.167		36.1	35.5	36.4	35.9	36.3	35.2	35.4	35.1	35.1	36.3	36.9	36.1	36.1	34.7	34.8
213.5	34.7	35.5		213.333		35.8	36	36.5	36.4	36.3	35.2	35.4	35.8	34.9	36.4	36.4	36.2	36.1	34.8	35.1
213.667	35.3	35.7		213.5		35.5	35.7	36.6	35.7	36.8	35.7	35.4	35.6	34.7	37	36.1	36.2	35.9	34.9	35
213.833	35.2	35.6		213.667		35.7	35.5	36.4	35.4	36.3	36.1	35.4	35.6	35.3	36.7	36.2	36.2	35.7	34.9	35.2
214	35.1	35.6		213.833		35.6	35.7	36.3	35.8	37	35.8	35.5	35.4	35.2	36.7	36	36.9	36	34.9	35.4
214.167	35.4	35.8		214		35.6	35.9	36.1	35.7	36.9	35.6	35.4	35.7	35.1	36.7	36	36.4	36.5	35	35.3
214.333	36.2	36		214.167		35.8	35.6	36	35.7	36.7	35.5	35.6	36.6	35.4	36.3	36	36.3	36.9	35.1	35.8
214.5	36.5	35.9		214.333		36	35.7	36.4	35.7	36.4	35.4	35.3	36.5	36.2	36.2	36	36.1	36.6	34.9	36
214.667	36.5	35.6		214.5		35.9	35.9	36.3	35.6	36	35.4	35.3	36.1	36.5	36.2	36.2	36	36.6	35.2	35.7
214.833	36.2	35.7		214.667		35.6	35.7	36.4	35.5	35.8	35.2	35.8	35.6	36.5	36	36.8	35.9	36.2	35.6	35.4
215	35.7	36.3		214.833		35.7	35.7	36.1	35.4	36.2	35.2	35.8	35.6	36.2	36.1	36.4	36.6	36.2	35.4	35.1
215.167	35.5	36		215		36.3	35.6	36.4	36.4	36.2	35.2	35.9	35.4	35.7	36	36.2	36.5	36.4	35.2	35.1
215.333	35.4	35.6		215.167		36	35.8	36.2	36.6	36.4	35.6	35.6	35.3	35.5	36	36	36.1	37.1	35.2	35.1
215.5	35.4	35.6		215.333		35.6	36	36.3	36.4	36	35.4	35.4	35.4	35.4	36	36	36.4	37.1	35.2	35.8
215.667	35.3	35.9		215.5		35.6	35.9	36.1	36	36.2	35.5	35.5	35.4	35.4	36	36.1	36.3	36.9	35.4	36.2
215.833	35.4	35.8		215.667		35.9	35.6	36.2	35.6	35.7	35.4	35.4	35.3	35.3	36.3	36	36.3	36.5	35.4	36.4
216	35.4	35.4		215.833		35.8	35.7	36.1	35.4	35.7	35.3	35.4	35.3	35.4	36.5	35.8	36.3	35.8	35.9	36.1
216.167	35.7	36.4		216		35.4	35.6	36.1	35.4	35.7	35.2	35.3	35.3	35.4	36.4	35.7	36.1	35.9	36.1	35.9
216.333	35.9	36		216.167		36.4	35.9	36.3	35.6	36	35.4	35.4	35.6	35.7	36.4	35.6	36	35.9	36.2	35.7
216.5	35.9	35.8		216.333		36	36.4	36.6	35.5	36.2	35.7	35.4	35.3	35.9	36	35.7	36	35.7	35.7	35.4
216.667	35.2	35.6		216.5		35.8	36.2	36.4	35.5	36.3	35.4	35.2	35.3	35.9	36	35.5	36.5	35.4	35.7	35.2
216.833	35.1	35.8		216.667		35.6	36.2	36.2	36.3	36.4	35.4	35.3	35.2	35.2	35.9	35.9	36	35.2	35.8	35.2
217	35	35.6		216.833		35.8	35.9	36.3	36.4	36.1	35.3	35.6	35.6	35.1	35.9	35.9	36.1	35.4	35.7	35.4
217.167	35.1	35.8		217		35.6	35.9	36.2	36	36.1	35.4	35.6	35.3	35	36	36.1	36.4	35.5	35.4	35.2
217.333	35.3	36.2		217.167		35.8	35.9	36.1	35.9	36	35.7	35.4	35.7	35.1	35.9	36	36.3	35.4	35.8	35.1
217.5	36.2	35.8		217.333		36.2	35.7	36	36	36	35.3	35.4	35.6	35.3	35.5	35.8	36.3	35.6	35.7	35.2
217.667	36.1	35.7		217.5		35.8	35.7	36.5	36.1	35.5	35.5	35.4	35.4	36.2	36.2	35.9	36.2	35.5	35.5	35.2
217.833	35.9	35.6		217.667		35.7	35.6	36.7	36.4	35.9	35.5	35.4	35.6	36.1	36.2	35.7	36.2	35.6	35.6	35.2
218	35.4	35.8		217.833		35.6	35.7	36.3	36.1	36.3	35.5	35.4	35.6	35.9	36.5	35.5	36.3	35.5	35.9	35.2
218.167	35.2	35.6		218		35.8	36.2	36.1	37	36.8	35.4	35.2	35.4	35.4	36.5	35.9	36.2	35.4	35.5	35.2
218.333	35	36.1		218.167		35.6	35.9	36.3	36.9	36	35.3	35.1	34.9	35.2	36.1	36	36.1	35.4	35.5	35.1
218.5	35.5	36.7		218.333		36.1	35.9	36.1	36.4	36.1	35.2	34.9	34.8	35	36.1	35.8	36.5	35.4	35.3	35.6
218.667	36.1	37		218.5		36.7	35.9	35.9	36.4	36.4	35.8	34.8	35.6	35.5	36	35.8	36.6	35.2	35.5	36.2
218.833	35.9	36.8		218.667		37	35.9	35.9	36.5	36	36.4	35.3	36.4	36.1	36	36.3	36.3	35.2	35.4	36
219	36.1	36.1		218.833		36.8	35.7	35.9	36.1	35.9	36.3	35.4	36.9	35.9	36.1	36.2	36.3	35.1	35.3	35.6
219.167	35.7	35.6		219		36.1	35.7	35.9	36.2	36	36.3	35.2	36.6	36.1	36	35.9	36.3	35.1	35.4	35.3
219.333	35.6	35.6		219.167		35.6	35.7	36.3	37	35.8	35.9	35.2	35.9	35.7	35.7	35.6	36.1	34.9	35.5	35.5
219.5	35.7	35.3		219.333		35.6	35.2	35.9	37.3	36.3	35.8	35.5	36	35.6	35.8	35.7	36.1	35.3	35.5	35.4
219.667	36.2	36.1		219.5		35.3	35.7	35.9	37.3	36.8	35.8	35.9	35.9	35.7	36	35.5	36	35.9	36.1	35.4
219.833	36.9	36.4		219.667		36.1	35.5	36.1	36.9	36.9	35.6	35.9	35.8	36.2	36.1	35.8	36.3	35.7	36.2	35.4
220	37	35.9		219.833		36.4	35.4	36.3	36.4	37.3	35.9	35.6	35.4	36.9	36.3	35.9	36	35.7	36.6	35.4
220.167	37.7	36.3		220		35.9	36	35.9	36.1	36.9	35.6	35.6	35.8	37	36.4	36	36	35.7	36.2	35.6
220.333	37.6	36.2		220.167		36.3	36.1	35.8	35.9	36.6	35.9	35.4	35.8	37.7	36.9	36.8	36.1	35.6	36	35.7
220.5	37	35.6		220.333		36.2	35.9	36	36.7	36.8	35.9	35.8	35.7	37.6	36.5	36.6	37.1	35.3	36	36
220.667	37.5	35.8		220.5		35.6	36	36.2	37.4	37.5	35.7	35.9	35.7	37	35.9	36.1	37.2	35.4	35.7	35.9
220.833	37.9	35.8		220.667		35.8	36	36.4	37.6	37.6	35.9	35.4	35.6	37.5	35.8	35.9	37	35.2	35.4	35.8
221	37.2	36.1		220.833		35.8	36	36.1	36.8	37.3	35.7	35.6	35.6	37.9	35.7	35.9	36.6	35.2	35.7	35.6
221.167	37.6	36.2		221		36.1	36.2	36.1	36.5	36.9	35.5	35.7	35.8	37.2	35.4	36	36.3	36.1	35.9	35.4
221.333	37.5	35.9		221.167		36.2	36.6	36.4	36.4	37.5	35.4	36.2	35.6	37.6	35.8	35.7	36.6	36.4	35.9	35.2
221.5	36.6	35.9		221.333		35.9	36.4	36.3	36.2	37.3	35.5	36.3	35.8	37.5	35.7	35.8	36.3	36.2	35.9	35.4
221.667	35.7	36.6		221.5		35.9	36.7	36.2	36	36.7	35.4	36.3	35.8	36.6	36	35.8	36.6	35.9	36	35.3
221.833	35.7	35.9		221.667		36.6	37.2	36.5	36.1	36.8	35.4	36.9	35.9	35.7	36.3	36.1	36.3	35.6	36.4	35.3
222	35.5	35.8		221.833		35.9	37.6	36.5	37	36.7	35.4	37.2	36.6	35.7	36.2	35.9	36.3	35.7	36.1	35.4
222.167	36.6	36.1		222		35.8	37.7	36.7	37.4	36.6	36.4	37.2	37.1	35.5	36	35.7	36.4	35.6	35.7	36.4
222.333	36.6	36.6		222.167		36.1	38	37.8	37.4	37.2	37.5	37.1	36.9	36.6	35.9	36	36.7	35.9	35.6	36.5
222.5	36.7	36.9		222.333		36.6	37.7	38.4	37.2	37	37.3	37.1	36.7	36.6	35.9	36	37	35.9	35.9	36.2
222.667	36.9	36.6		222.5		36.9	37.5	38.4	36.8	37.3	37.2	36.8	36.6	36.7	35.8	36.2	37	35.7	36.3	35.8
222.833	36.2	36.6		222.667		36.6	37.1	38.3	37.2	37	36.9	36.6	36.8	36.9	36.5	35.9	36.9	36.2	36.4	35.7
223	36.2	36.9		222.833		36.6	36.5	38.1	37.3	36.9	36.4	36.6	37	36.2	36.2	35.8	37.4	36.5	36.4	35.6
223.167	36.3	36.8		223		36.9	37.2	38.4	37.1	36.9	36.3	36.6	37.3	36.2	37	35.7	37.4	36.5	36.8	35.6
223.333	36.1	36.7		223.167		36.8	37	37.9	36.5	37	37.2	36.4	37	36.3	36.9	35.6	36.8	36.9	37.7	35.4
223.5	36.6	37.2		223.333		36.7	36.9	37.9	36.7	36.8	37.9	36.8	37.1	36.1	36.3	35.6	36.7	36.4	38	35.9
223.667	37.3	36.9		223.5		37.2	36.4	38.3	36.7	37.1	38	37.7	36.9	36.6	37.1	35.8	37.4	37	38.1	35.7
223.833	36.9	37.1		223.667		36.9	36.5	38.3	36.8	37.6	37.8	38	36.9	37.3	38	36	37.3	37.7	37.7	35.6
224	36.2	38.2		223.833		37.1	36.7	38.3	36.9	37.2	37.5	37.7	36.8	36.9	37.9	36.3	37.1	37.7	37.7	35.4
224.167	36.2	38.3		224		38.2	36.5	37.6	37.2	37.3	36.8	37.2	36.6	36.2	37.2	36	37.3	37.3	37.5	35.9
224.333	36.2	38.1		224.167		38.3	36.4	37.7	37.7	37.6	36.9	37	37	36.2	37.8	36.2	36.9	37.8	37.5	36.8
224.5	36.1	38.4		224.333		38.1	36.3	37.3	37.8	38	36.8	37	37.3	36.2	37.3	36.5	36.8	37.9	37.4	37.2
224.667	36.4	37.2		224.5		38.4	36.4	36.8	37.8	38.1	36.9	36.8	37.4	36.1	37.3	36.5	36.9	37.7	37.4	37.3
224.833	37.1	36.6		224.667		37.2	36.6	36.3	37.3	38	37.1	36.3	37.1	36.4	37.1	37.2	36.9	37.4	37.2	36.9
225	37	36.7		224.833		36.6	37.1	36.3	37	37.3	36.7	36.3	37	37.1	36.4	38.1	36.9	37.7	36.9	36.7
225.167	36.6	37.3		225		36.7	36.8	36.6	36.8	37.5	36.2	36.6	37.2	37	37	38.2	36.9	37.4	36.7	36.9
225.333	36.4	37.1		225.167		37.3	36.5	36.6	36.4	37.3	35.9	37	37.1	36.6	36.8	38	37.9	37.3	36.7	37.6
225.5	36.1	37.1		225.333		37.1	36.2	36.8	36.2	37.5	35.9	37.2	37	36.4	36.3	38.5	38.1	36.9	36.8	37.8
225.667	36.1	37.1		225.5		37.1	36.1	36.6	37	37.5	35.9	37	37	36.1	36.3	38.5	38.1	37.2	37.2	37.9
225.833	36.1	37.1		225.667		37.1	36.1	36.8	36.9	37.6	36.4	36.7	36.8	36.1	36.6	38.5	37.9	37	37.6	37.8
226	35.9	36.9		225.833		37.1	36.5	36.4	37	37.6	36.3	36.7	36.5	36.1	36.5	38.4	37.9	36.7	37.7	37.9
226.167	36.6	38		226		36.9	36.5	36.3	37	37.5	36.4	36.6	36.3	35.9	36.2	38.3	37.9	36.7	37.4	37.7
226.333	36.8	38.3		226.167		38	36.7	37.3	37.7	37.3	37.2	36.8	36.6	36.6	36.8	37.8	37.4	36.6	37.2	37.4
226.5	36.2	38.1		226.333		38.3	36.5	37.1	38.1	37.5	38.2	37.1	37.1	36.8	37.2	38.2	36.9	36.5	36.9	37.1
226.667	37.1	38.1		226.5		38.1	36	37	38	37.6	38.7	36.6	36.9	36.2	37.8	38.4	36.6	37.1	37.1	36.5
226.833	36.7	37.9		226.667		38.1	36.7	37.4	37.9	37.8	38.5	36.6	37	37.1	37.3	38.2	36.1	37.3	37.1	37
227	36.6	38.1		226.833		37.9	37	38.3	37.8	38.1	38.3	36.9	36.9	36.7	36.9	38.5	35.8	37.6	37.5	37
227.167	36.2	37.9		227		38.1	37.1	38.4	37.7	37.3	38.1	37.2	37	36.6	36.3	37.5	36	37.3	37.8	36.4
227.333	36.1	37.1		227.167		37.9	37.8	38	37.5	37.2	38.1	37.1	37.1	36.2	37.1	37.4	36.4	37.7	37.7	36.9
227.5	36.2	36.5		227.333		37.1	37.9	37.8	37.4	37.5	38	37.2	36.8	36.1	37.4	36.8	36.8	37.9	37.3	37.7
227.667	36.5	37.5		227.5		36.5	37.2	38.1	36.6	37.5	38	37.2	36.8	36.2	37.7	36.5	36.9	37.7	36.9	38.1
227.833	37.2	38		227.667		37.5	36.7	38.3	36	37.6	37.3	36.7	37.1	36.5	37.1	36.4	36.1	38	36.7	38.2
228	37.1	38.1		227.833		38	36.8	38.3	35.6	37.5	36.8	37.1	37.7	37.2	36.5	36.4	35.9	37.7	36.9	37.8
228.167	36.1	37.8		228		38.1	36.5	37.8	35.5	37.2	36.4	37.1	38.1	37.1	36.2	36.5	36.3	37.3	36.7	37
228.333	35.7	37.3		228.167		37.8	36.6	37.5	35.9	37.1	36	37.7	38.1	36.1	36.5	36.6	36.6	37	36.9	37.1
228.5	35.4	36.8		228.333		37.3	36.8	36.8	35.7	36.8	36	37.7	38.2	35.7	36.8	36.8	36.6	36.7	37.1	37.5
228.667	35.2	37.1		228.5		36.8	37	37.1	35.9	36.9	36.6	37.8	38.2	35.4	36.8	36.7	36.9	37.1	37.4	37
228.833	34.9	37.6		228.667		37.1	36.7	36.6	36	37.1	37.1	38.3	37.8	35.2	36.3	36.5	36.8	37.6	37.2	37.4
229	35.2	36.9		228.833		37.6	36.7	36.4	36.2	37.3	36.9	37.9	37.4	34.9	36.5	36.3	36.8	37.4	36.9	37.3
229.167	35.8	36.1		229		36.9	36.7	36.4	36.2	37.4	36.5	37.3	36.5	35.2	36.3	36.7	37	37.5	36.7	37.2
229.333	35.9	36.1		229.167		36.1	36.5	36.4	36.3	37.2	36.7	36.9	36.3	35.8	36.6	37.8	36.9	37.3	36.6	37.5
229.5	36.1	36.4		229.333		36.1	36.9	36.4	36.7	36.9	36.9	36.6	36.3	35.9	36.6	38.3	37.3	37.2	37.5	37.7
229.667	36.2	36.4		229.5		36.4	37	36.4	36.7	37	36.7	36.3	37.4	36.1	37.2	37.8	37.9	37.1	38	37.6
229.833	35.9	36.3		229.667		36.4	37.4	36.8	36.9	37	36.5	36.1	37.2	36.2	37.2	38.1	37.8	37.7	37.9	37.2
230	36.1	36.4		229.833		36.3	36.9	36.6	37	37	36.5	36.1	37	35.9	36.8	38.2	37.4	37.4	37.6	37
230.167	36.1	36.5		230		36.4	36.5	36.7	36.7	37.4	37	36.2	36.8	36.1	36.3	38.3	36.9	37.6	37.3	36.6
230.333	35.9	36.9		230.167		36.5	36.5	36.7	37	37.3	37.1	36	36.9	36.1	36.2	37.8	36.8	37.5	37.1	36.7
230.5	35.9	36.8		230.333		36.9	36.8	36.9	37	37.1	36.9	36.6	37	35.9	36.2	37.4	36.6	37.1	37	36.8
230.667	36.1	36.6		230.5		36.8	36.8	36.8	37.1	37.1	37.4	36.8	37.1	35.9	36.3	36.7	36.8	36.6	37.6	36.5
230.833	37.1	36.4		230.667		36.6	37.1	36.7	37.1	37.5	37.2	36.9	37.3	36.1	36.8	36.7	37.3	36.8	37.9	37.3
231	36.7	36.6		230.833		36.4	36.7	37	37.5	37.5	36.9	36.6	37	37.1	36.8	37	37.7	36.8	37.9	38.2
231.167	36.4	36.9		231		36.6	36.5	36.8	37.5	37.3	36.6	36.5	36.9	36.7	36.8	36.9	37.3	36.7	37.7	38.5
231.333	36.6	36.8		231.167		36.9	36.5	36.4	37.2	37.3	36.8	36.4	37.1	36.4	36.8	36.6	36.5	37.1	36.7	38.3
231.5	36.4	36.5		231.333		36.8	36.4	36.9	36.5	37.3	36.9	36.4	37.6	36.6	36.8	36.7	36.5	37.7	35.8	38.1
231.667	37	37.6		231.5		36.5	37	36.9	36.1	37.3	37	36.7	37.4	36.4	36.5	36.7	36.8	37.8	35.1	38.4
231.833	37.9	37.6		231.667		37.6	36.9	37.1	35.9	37.4	36.7	36.7	37.1	37	36.5	36.9	36.5	37.1	34.3	38.1
232	37.6	36.8		231.833		37.6	36.5	37.4	35.8	37.6	36.4	36.6	36.8	37.9	36.5	37.2	36.4	37.2	34.2	38.2
232.167	37.2	36.7		232		36.8	36.9	37.3	36	38	36.4	36.5	37.4	37.6	36.4	37.4	36.6	36.9	34.4	37.7
232.333	37.5	37.1		232.167		36.7	36.8	37.1	36.2	37.5	36.8	36.3	37.2	37.2	36.5	38.4	36.9	36.7	34.8	37.7
232.5	37.7	36.9		232.333		37.1	36.9	37.4	36.3	37.5	37.4	36.7	37.1	37.5	36.7	38.6	37.4	37	34.9	37.2
232.667	37.3	36.8		232.5		36.9	37.7	37.2	37	37.3	37.7	36.6	37.2	37.7	36.6	37.7	36.9	37.1	35.1	36.6
232.833	37.5	37.1		232.667		36.8	37.8	36.9	37.3	37.6	37.8	36.8	37.3	37.3	36.8	37	36.8	37.4	35.6	36.2
233	37.4	36.8		232.833		37.1	37.5	37.1	36.9	37.5	37.3	36.6	37.4	37.5	36.7	36.6	36.9	37.2	35.6	35.9
233.167	37.1	36.8		233		36.8	37	37.7	36.4	37.2	37	36.7	37.2	37.4	36.5	36.5	36.9	37.3	36.2	36
233.333	36.1	37.2		233.167		36.8	36.5	38.3	36.1	37.4	36.8	36.9	37.3	37.1	36.5	36.9	36.6	37.5	36.4	35.9
233.5	35.7	36.9		233.333		37.2	35.7	38.5	35.7	37.6	36.7	36.8	37.4	36.1	36.3	37.2	36.9	37.7	36.3	35.9
233.667	35.6	37.6		233.5		36.9	36.6	38.4	35.7	37.7	36.8	37.1	37.9	35.7	36.1	37.9	36.7	37.5	36.4	36.4
233.833	35.9	38		233.667		37.6	37.4	38.4	35.8	38.1	36.9	37.9	38.1	35.6	36.3	37.5	36.8	37.2	36.5	36.3
234	35.8	37.9		233.833		38	37.9	38.3	36.1	38.3	37.3	38	38.2	35.9	36.3	37.7	36.9	37.4	36.9	36.6
234.167	36.5	38.1		234		37.9	38.2	38.4	36.2	38.2	37.8	37.9	38.1	35.8	36.6	37.4	36.8	38.1	37.5	37.4
234.333	36.2	38.2		234.167		38.1	38.2	38.2	35.7	38.4	37.8	37.8	37.6	36.5	36.5	37	37.1	37.9	37.4	37.6
234.5	36.1	37.6		234.333		38.2	37.9	38	35.5	38.5	38.3	37.8	37.2	36.2	36.5	36.4	37.1	37.6	37.3	37.8
234.667	35.9	36.8		234.5		37.6	37.7	38.2	35.8	38.6	38.3	37.6	37.3	36.1	36.5	36.3	36.9	37.1	37.4	37.7
234.833	35.9	35.9		234.667		36.8	37.2	38.1	35.7	38.7	38.2	37.2	36.6	35.9	36.3	36.4	37.2	37	37.2	37.7
235	35.6	35.8		234.833		35.9	37	37.8	36.1	38.3	37.8	36.6	37	35.9	36.7	36.6	37.8	37.2	37.2	37.7
235.167	35.4	36.1		235		35.8	36.5	37.3	36	38.3	37.3	36	37.4	35.6	37.6	37.3	37.6	37.4	37.6	37.4
235.333	35.6	35.9		235.167		36.1	36.5	36.6	35.7	38.5	36.5	35.6	37.6	35.4	37.3	37.2	37.2	37.7	37.8	36.8
235.5	37	36.2		235.333		35.9	36.5	36.3	35.5	38	36	35.5	37.1	35.6	37.1	37.7	36.6	37.9	37.8	36.4
235.667	37.2	35.9		235.5		36.2	36.3	36.8	35.5	38.2	35.5	36.1	37.5	37	37.3	37.8	36.5	38.1	37.6	36
235.833	36.9	36.1		235.667		35.9	36.1	36.5	35.5	38	35	35.8	37.4	37.2	37.2	37.6	36.8	38.1	37.5	35.7
236	36	36		235.833		36.1	35.7	36.4	35.4	37.6	34.9	35.6	36.9	36.9	37.1	37.8	36.5	38	36.9	35.9
236.167	35.9	35.8		236		36	35.5	36.4	35.1	37.7	35.2	35.3	36.4	36	37	37.4	36.6	37.6	36.3	36
236.333	36	36		236.167		35.8	35.5	36.4	35	37.5	35.4	35.3	36.2	35.9	37	36.8	36.8	36.6	36.2	35.7
236.5	35.9	36.5		236.333		36	35.3	36.4	35.2	37.6	35.1	35.3	36	36	36.4	36.7	36.3	36.1	35.9	35.7
236.667	35.9	36.9		236.5		36.5	35.8	36.4	35.3	37.5	35.2	35.3	36.1	35.9	36.2	36.6	36.6	35.6	35.7	35.6
236.833	35.9	37.1		236.667		36.9	35.4	36.5	35.2	37.5	35.4	35.9	36.4	35.9	36.1	36.8	36.5	35.6	35.7	35.7
237	36.1	35.9		236.833		37.1	35.4	36.3	36.1	37.1	35.7	36.1	36.5	35.9	36.5	37.4	36.6	35.6	35.7	35.6
237.167	35.9	35.7		237		35.9	35.4	36.6	36.4	37	36.7	35.7	35.9	36.1	36.3	37.5	36.6	35.5	36.1	35.5
237.333	36.8	35.9		237.167		35.7	35.1	36.4	36.3	36.8	36.7	35.4	35.5	35.9	36.6	37.4	36.5	35.7	36.1	35.6
237.5	36.9	35.8		237.333		35.9	36	36.4	35.7	36.6	36.5	35.3	35.3	36.8	37.1	36.9	36.1	35.9	35.9	35.4
237.667	36.6	36.3		237.5		35.8	36.1	36.4	35.5	36.5	36.1	35.4	35.1	36.9	36.8	36.4	36.3	36.5	35.7	35.5
237.833	35.7	36.3		237.667		36.3	36.2	36.3	35.8	36.6	36.1	35.3	35	36.6	36.3	36.3	36.3	36.4	35.7	35.4
238	35.5	36		237.833		36.3	36	36.4	35.7	36.3	35.9	35.2	35.4	35.7	36	36.1	36.5	36.5	35.7	35.3
238.167	35.2	35.9		238		36	36	36.8	35.6	36.1	35.7	35.1	36.7	35.5	35.9	36	36.1	36.2	35.6	35.9
238.333	34.8	35.9		238.167		35.9	35.7	36.5	35.2	36.1	35.4	35.3	36.2	35.2	35.9	36	36.3	35.4	35.5	35.9
238.5	35.4	36.1		238.333		35.9	35.7	36.6	35	36.8	35	35.4	35.7	34.8	35.8	36.2	36.3	35	35.5	35.6
238.667	35.4	35.6		238.5		36.1	35.8	36.3	35	36.8	34.9	35.4	35.8	35.4	35.9	35.9	35.9	34.6	35.9	35.2
238.833	35.2	36.4		238.667		35.6	35.7	36.6	35.2	36.5	34.9	35.9	35.9	35.4	36	35.9	36	34.2	36.4	35.4
239	35.3	36.1		238.833		36.4	35.5	36.4	35.5	36.3	35	35.6	36.4	35.2	36.6	36.2	35.8	34.3	36.6	36
239.167	35.2	35.8		239		36.1	35.4	36.3	35.5	35.9	35.2	35.4	36.3	35.3	37	36.3	36	34.4	36.5	36
239.333	34.8	36		239.167		35.8	35.6	36.6	35.4	35.5	35	35.3	35.9	35.2	37	36	35.7	34.6	36.6	35.7
239.5	36	36		239.333		36	35.5	36.8	35.5	35.8	34.8	35.4	35.8	34.8	36.6	36.2	35.8	34.7	36.4	35.6
239.667	36.2	35.8		239.5		36	35.4	36.4	36.2	35.3	35.4	35.4	35.9	36	36.1	36.2	35.8	35	36.2	35.6
239.833	36.5	35.8		239.667		35.8	35.5	36.3	36.4	35.2	35.3	35.3	36.1	36.2	36.2	36	35.8	35	35.7	35.5
240	36.3	35.6		239.833		35.8	35.5	36.3	36	35.7	35.3	35.4	36.4	36.5	36	36.5	36	35	35.5	36.1
240.167	35.7	35.6		240		35.6	35.2	36.6	35.5	35.5	35.1	35.5	36.6	36.3	35.7	36.3	35.9	34.9	35.5	36.4
240.333	35.4	36.7		240.167		35.6	35.1	36.4	35.4	35.4	35	35.9	36.5	35.7	35.4	36.4	36.3	34.7	35.5	36
240.5	35.2	37		240.333		36.7	35	36.4	35.7	35.5	35.2	35.4	36.4	35.4	35.7	36.2	36.7	35.1	35.2	35.6
240.667	35.1	36.5		240.5		37	35.2	36.4	35.9	35.7	35.3	35.6	36.1	35.2	35.9	36.1	36.5	35.2	35.3	35.4
240.833	34.9	35.7		240.667		36.5	35.2	36.6	35.5	35.9	35.3	35.9	35.7	35.1	36	36	36.3	35.6	35.1	35.5
241	35.6	35.4		240.833		35.7	35.2	36.3	35.2	35.7	35.2	36.2	35.4	34.9	36.7	36.2	36.3	36.3	35.2	35.4
241.167	35.6	35.8		241		35.4	35.1	36.6	35.3	35.3	35.5	36.3	35.7	35.6	36.4	36	36.1	36.4	35.2	35.3
241.333	35.6	35.6		241.167		35.8	35.5	36.5	35.5	34.9	35.5	35.9	35.4	35.6	35.9	35.5	36	36	35.3	35.4
241.5	35.6	36.1		241.333		35.6	36	36.3	35.7	34.5	35.1	35.6	35.5	35.6	35.9	35.9	35.7	35.7	35.1	35.2
241.667	35.6	35.6		241.5		36.1	36.1	36.4	36	34.3	35.2	35.6	35.3	35.6	35.7	35.9	35.8	35.7	35.3	35.1
241.833	35.6	35.6		241.667		35.6	35.8	36.3	36.5	34.7	35.4	35.5	35.6	35.6	35.5	35.7	35.8	35.3	35.1	35.6
242	35.5	35.7		241.833		35.6	35.7	36.2	36.7	34.8	35.4	35.5	35.4	35.6	35.5	35.6	35.8	35.6	35.1	35.4
242.167	35.5	35.5		242		35.7	35.9	36.3	36.4	35	35.2	35.4	35.3	35.5	35.4	35.6	36.1	35.4	35.1	35.1
242.333	36.2	35.8		242.167		35.5	35.7	36.1	36.5	35	35.2	35.3	35.8	35.5	35.4	36	36.6	35.4	35.2	34.9
242.5	36.6	36.1		242.333		35.8	35.5	36.4	36.4	34.5	35.2	35.4	35.5	36.2	35.6	35.9	36.8	35.5	35.6	35.8
242.667	36.1	36.4		242.5		36.1	35.4	36.4	37.3	34.7	36	35.4	35.8	36.6	36	35.8	36.5	35.6	36.3	35.6
242.833	35.3	35.8		242.667		36.4	35.3	36.1	37.6	35.4	36.2	35.8	35.7	36.1	36	35.8	36.2	35.6	36.2	35.7
243	35.2	35.6		242.833		35.8	35.5	36.1	37.7	35.3	36.3	35.9	35.8	35.3	35.9	35.5	36.1	35.4	35.9	36
243.167	35.1	35.5		243		35.6	35.9	36.1	37.3	36	35.8	35.7	36.3	35.2	35.8	35.6	36.1	35.1	35.9	35.6
243.333	35.7	35.4		243.167		35.5	35.8	36.1	36.8	36.6	35.4	35.4	36.6	35.1	36.2	35.5	36	35.3	35.6	35.3
243.5	36.1	35.4		243.333		35.4	35.9	36	36.4	36.3	35.3	35.4	36.4	35.7	36.2	35.7	36.1	35.5	35.6	35.5
243.667	36.9	35.9		243.5		35.4	35.6	36.1	36.4	36.4	35.2	35.4	36.2	36.1	36	36	36.1	35.5	35.4	35.6
243.833	37.5	35.9		243.667		35.9	35.5	36.1	36.8	36.6	35.2	36.2	36.2	36.9	36	35.9	36.3	35.3	35.4	36.2
244	36.7	36		243.833		35.9	35.4	36	36.7	36.9	35.2	36.4	35.9	37.5	35.9	36	36.3	35.4	35.4	36.6
244.167	36.7	36.3		244		36	35.8	36	36.5	36.5	35.2	36.6	35.6	36.7	35.7	35.9	36.1	35.4	35.3	36.2
244.333	36.4	36.6		244.167		36.3	36	36.1	36.8	36	35.2	36.2	35.8	36.7	35.5	35.5	36.2	35.3	35.4	35.8
244.5	37.2	35.9		244.333		36.6	35.9	36.2	37	36.1	35.4	36	35.7	36.4	35.2	35.3	36.6	35.5	35.2	35.4
244.667	37.8	35.7		244.5		35.9	36.1	36.3	37	36.3	36	35.9	35.4	37.2	35.2	35.4	36.6	35.5	35.5	35.3
244.833	38.2	36.3		244.667		35.7	36.1	36.3	37.1	36.6	36.4	36.1	35.4	37.8	35.6	35.5	36.5	35.3	35.9	35.2
245	37.9	36.3		244.833		36.3	36.4	37	37.2	37.1	36.6	36.2	35.4	38.2	36	35.7	36.1	35.1	35.6	35
245.167	37.9	36.3		245		36.3	36.7	36.7	37	36.9	36	36.3	35.4	37.9	35.9	35.9	36	35.2	35.6	34.9
245.333	38	36.2		245.167		36.3	36.6	36.6	36.9	36.1	36	36.6	36	37.9	35.9	35.7	36.1	35.4	35.6	35.1
245.5	38.1	35.7		245.333		36.2	36.9	36.8	36.8	36	36	36.5	36.1	38	35.9	35.9	36	35.4	35.8	35.2
245.667	37.5	36		245.5		35.7	37	36.8	36.8	36	35.8	37.3	36.1	38.1	36.4	35.9	36.2	35.3	35.6	35.7
245.833	37.4	36.3		245.667		36	37.8	37	37.1	36	35.7	37.6	36	37.5	36.9	35.9	36.5	35.3	36	35.5
246	36.7	36.2		245.833		36.3	38	38	37	36.5	36.8	37.9	36.1	37.4	36.4	35.9	36.8	35.4	36.1	35.6
246.167	36.5	36.4		246		36.2	37.8	38.3	37.4	36.7	38	37.8	36.4	36.7	36.3	35.8	37.2	36.1	36	35.7
246.333	37.6	36.7		246.167		36.4	37.4	38.2	37.2	36.1	38.3	37.6	36.6	36.5	36.1	35.7	36.9	35.8	36.2	36
246.5	37.5	36.1		246.333		36.7	37	38.2	37	36	38.3	37.6	36.5	37.6	36	35.6	36.8	35.6	36.1	36.5
246.667	36.9	37.3		246.5		36.1	36.4	38.1	37.4	36	38.4	37.2	36.5	37.5	36	35.5	36.8	35.7	36.7	36.5
246.833	36.5	38.1		246.667		37.3	36.5	37.8	37.5	36	38.3	36.7	36.6	36.9	36.5	35.5	37	35.9	36.8	36.8
247	36.1	38.4		246.833		38.1	36.7	37.3	37.2	36	37.7	36.3	37.1	36.5	36.5	35.5	36.8	35.7	36.6	36.9
247.167	35.8	38.1		247		38.4	36.8	37.4	37.6	36.5	36.9	36.2	37.2	36.1	36.7	35.8	37.4	36.7	37.1	37.2
247.333	36	37.7		247.167		38.1	37.1	38.1	37.8	36.8	36	36.6	37.8	35.8	36.8	35.7	37.4	37.2	37.6	37.2
247.5	36.3	37.4		247.333		37.7	37.4	38	38	37.4	36	37.1	37.8	36	37.5	36	37.8	37.2	37.9	37.1
247.667	37.5	36.8		247.5		37.4	37.1	38.2	37.7	37.3	37	37.1	37.6	36.3	38.2	36.2	38.1	37.1	37.9	37
247.833	37.2	36.9		247.667		36.8	37	37.6	37.1	37	38	36.9	37.4	37.5	38	36	38	37.4	37.2	37.3
248	37.4	36.6		247.833		36.9	36.7	37.3	36.7	36.3	38	37.2	37.4	37.2	37.7	36.3	37.9	37.6	36.8	38.2
248.167	37.8	36.5		248		36.6	36.4	36.9	36.6	36.1	38.2	37.1	37	37.4	36.8	36.4	37.4	37.2	37.1	38.5
248.333	37.7	36.7		248.167		36.5	36.5	36.2	36.7	36	38.3	37	36.9	37.8	36.5	37.2	37.6	37.6	37.2	38.3
248.5	36.9	37.3		248.333		36.7	36.5	36.1	37	36.3	38.2	36.9	36.9	37.7	36.3	37.9	37.5	37.6	37.4	37.5
248.667	36.2	36.8		248.5		37.3	36.4	36.1	37.5	36.7	38.3	36.9	37.4	36.9	36.7	38.5	37.3	37.7	37.8	37
248.833	36.4	37.6		248.667		36.8	36.5	36.4	37.7	36.6	38.2	36.6	37.4	36.2	36.5	38.7	36.5	37.6	37.7	36.7
249	36.4	37		248.833		37.6	36.8	36.8	37.4	36	38.2	37	37.1	36.4	36.4	38.5	36.3	37.4	37.4	36.3
249.167	36.4	37		249		37	36.6	36.7	37	36.1	37.7	36.9	37	36.4	36.6	38.6	36.1	37.6	37.5	36.5
249.333	36.1	36.8		249.167		37	36.5	36.6	36.9	36.5	37.7	37.1	37.6	36.4	36.9	38.5	36.8	36.9	37.3	37
249.5	37	37		249.333		36.8	36.5	36.5	36.9	37	37.5	37.1	37.8	36.1	37	37.8	37.1	36.7	37.3	37.2
249.667	37.7	37.4		249.5		37	37	36.4	37.5	36.6	37.5	37.1	37.9	37	36.8	37	37.2	36.4	37.1	37
249.833	37.5	38.3		249.667		37.4	37.6	36.7	38	36.1	37.3	37.3	38.2	37.7	36.7	36.7	36.7	36.2	37.1	37.1
250	36.7	38.4		249.833		38.3	37.8	36.6	37.9	36	36.7	37.2	38.1	37.5	37	37	36.9	36.7	36.9	37.1
250.167	36.2	38.4		250		38.4	37.3	36.8	38	35.8	36.6	38	37.6	36.7	38	37.1	36.8	36.4	36.8	37.1
250.333	36.4	37.9		250.167		38.4	36.5	36.8	37.7	35.7	36.4	38.4	37.1	36.2	37.6	38.1	37	36.7	36.8	37
250.5	36.3	37.2		250.333		37.9	36.3	36.6	37.1	36	35.8	38.4	36.8	36.4	36.9	38.3	36.9	36.5	36.8	36.9
250.667	36	37.1		250.5		37.2	36.4	37.6	36.9	36.8	35.4	38.4	37.6	36.3	36.4	38.3	36.6	36.4	36.6	36.9
250.833	36.2	36.9		250.667		37.1	36.8	38.3	36.9	37	35.2	38.4	37.5	36	36.2	38.4	36.6	36.7	36.9	36.8
251	37.5	37.4		250.833		36.9	36.4	38.1	37	36.1	35.2	38.2	37.1	36.2	36.4	38.2	37.1	37.4	37.9	36.9
251.167	37.7	37		251		37.4	36.4	37.6	36.8	35.6	35	38.2	36.8	37.5	36.8	37.8	37.3	37.6	38.2	37.1
251.333	37.3	36.8		251.167		37	36.8	37.3	36.9	35.5	35.4	38.1	36.9	37.7	36.8	37.8	37.3	37.4	38.1	37
251.5	36.3	37.5		251.333		36.8	37.2	36.5	37.4	35.8	36.2	37.4	37	37.3	36.5	38.1	37.4	37.2	37.6	37
251.667	35.7	37.1		251.5		37.5	36.9	36.8	37.5	36.5	36.7	37.1	37.3	36.3	36.5	38.2	37.4	37.4	37.1	36.9
251.833	35.3	37.1		251.667		37.1	36.5	36.8	37.3	37.1	36.7	36.5	37.4	35.7	36.6	38.2	38	37.4	36.9	36.8
252	35.2	37.8		251.833		37.1	36.8	36.7	37.2	37.1	36.5	36.2	37	35.3	36.4	38.3	37.8	37	36.7	37.1
252.167	35.1	38.3		252		37.8	36.3	36.9	37	37.5	36.4	36.7	37.1	35.2	36.6	38.5	37.2	36.7	37.2	36.8
252.333	35.7	38.3		252.167		38.3	36.5	36.8	36.8	38	36.2	37.1	37.6	35.1	36.8	37.8	37.4	36.4	37.3	36.9
252.5	35.7	38		252.333		38.3	36.3	37	36.7	38.3	36.6	37	37.3	35.7	37	37.4	37.9	36.5	37.2	37.8
252.667	36.1	37.8		252.5		38	36.5	36.7	36.7	38.2	36.7	36.9	37.3	35.7	37.7	36.5	37.4	36.1	37	38.3
252.833	36.1	37.6		252.667		37.8	36.9	37.1	36.8	38	36.6	36.5	37.1	36.1	37.7	36.1	36.8	36.5	37.2	38.2
253	36.1	37.4		252.833		37.6	36.9	36.9	37.1	38	37	36.1	37	36.1	37.4	36.3	36.5	36.7	37.4	38.2
253.167	36.2	37.6		253		37.4	36.5	36.8	36.9	38	37.1	35.8	37.2	36.1	36.8	36.2	36.6	36.5	37.2	37.8
253.333	35.9	37.5		253.167		37.6	36.4	36.8	37.1	38	36.9	35.5	37.5	36.2	36.3	36.6	37.1	36.5	37.6	38.2
253.5	36.9	36.9		253.333		37.5	36.4	37.4	36.9	38	37.5	35.3	37.8	35.9	36.2	36.7	37.1	36.5	37.9	38.1
253.667	37.6	36		253.5		36.9	36.6	37	37	38.2	38.2	35.6	38.1	36.9	36.2	36.9	37.1	36.2	37.9	37.6
253.833	36.9	35.7		253.667		36	36.6	37.3	37	38.2	38.3	35.8	38.1	37.6	36.3	37.3	36.8	36.5	37.9	37.8
254	36.5	35.8		253.833		35.7	36.7	38.2	37.2	38	38.3	36.1	37.6	36.9	36.3	38.3	36.8	37	37.5	37.5
254.167	36.6	36.1		254		35.8	37	38.3	37.3	37.8	38.4	36.3	37.1	36.5	36.4	38.3	36.8	37.4	36.9	37
254.333	36.9	36		254.167		36.1	36.7	38.1	37.2	38	37.5	36.1	36.4	36.6	36.7	38.3	36.9	37.2	37.1	36.8
254.5	37.5	36.4		254.333		36	36.5	37.7	36.9	37.9	36.9	36	37.1	36.9	37.2	37.6	37.1	37	37.2	36.5
254.667	37.6	36.1		254.5		36.4	36.5	37.2	36.6	37.8	36.2	36	37.4	37.5	36.7	37.5	37.2	37.2	37.1	36.2
254.833	36.9	36.4		254.667		36.1	36.9	36.3	36.9	37.6	35.9	35.8	37.3	37.6	36.3	37.5	37.3	37.3	36.9	36.1
255	36.9	35.8		254.833		36.4	36.7	36	37	37.7	36.5	35.9	36.8	36.9	36.4	36.5	37.3	36.7	36.6	35.9
255.167	37.6	36.1		255		35.8	36.9	35.9	37.7	37.5	36.7	36.4	36.4	36.9	36.2	36.5	37.1	36.2	36.4	35.8
255.333	37.9	36.1		255.167		36.1	36.9	36.3	37.7	37.4	36.6	36.3	36.4	37.6	36.2	36.7	37.3	36.3	36.4	36.6
255.5	37.6	36.1		255.333		36.1	36.9	36.4	37.3	37.3	36.5	35.9	36.4	37.9	36.5	36.7	37.3	36	36.7	36.9
255.667	37.5	36.3		255.5		36.1	36.9	36.6	37	37.1	36.5	36	36.5	37.6	36.3	37.2	37.3	36	36.1	36.6
255.833	37.2	36.1		255.667		36.3	36.8	36.9	36.4	37.2	36.5	35.9	36.6	37.5	36.5	37.2	37.2	36.3	35.7	36.4
256	36.9	36.3		255.833		36.1	37	36.6	36	37.1	36.2	36.3	36.8	37.2	36.6	37.2	36.4	36.3	35.6	36.9
256.167	36.4	36.8		256		36.3	36.6	36.7	35.5	37	35.7	36.6	36.9	36.9	36.8	38	36.3	36.5	35.7	36.8
256.333	35.7	36.6		256.167		36.8	36.5	36.6	35.4	37	35.5	37.1	36.8	36.4	36.6	38	36.5	36.5	36.3	37.3
256.5	35.7	36.3		256.333		36.6	37.1	36.8	35	37.1	35.8	37.3	36.6	35.7	37	37.8	36.2	36.6	36.1	37.7
256.667	36	37.4		256.5		36.3	37.4	36.6	34.9	37.3	36.1	37.1	36.6	35.7	36.8	37.3	36.2	36.4	36.2	37.7
256.833	35.9	37.8		256.667		37.4	37.5	36.9	34.8	36.8	35.9	36.9	36.5	36	36.3	36.7	36.6	36.7	36.2	38
257	36.5	37.9		256.833		37.8	38	36.8	34.8	37.1	36.3	36.6	36.6	35.9	36.3	37.2	36.5	36.6	36	37.7
257.167	36.8	37.6		257		37.9	37.9	36.6	34.9	37.3	36.9	36.6	36.8	36.5	36.7	37.7	36.5	36.8	36.6	37.5
257.333	36.2	37.6		257.167		37.6	38	37	35.1	37.5	37.8	37.1	36.8	36.8	36.8	38.3	37	37.1	36.4	37.2
257.5	36	37.6		257.333		37.6	37.8	37.4	35.4	37.1	38.2	37.8	37.2	36.2	36.8	37.5	37.1	37.2	36.7	37.3
257.667	35.9	37.3		257.5		37.6	38.1	37.1	35.5	36.6	38	37.8	37.1	36	36.5	37.7	37.2	37.1	36.3	36.8
257.833	35.7	36.7		257.667		37.3	38.2	37	35.5	36.1	37.3	37.7	37.1	35.9	36.6	37.4	37.7	37.3	36.7	36.4
258	35.7	37		257.833		36.7	38.1	37.3	35.7	35.9	36.8	37.6	37.4	35.7	37	37.1	37.1	37.1	37.5	36
258.167	35.6	37.9		258		37	37.9	37.6	35.9	35.6	36.3	37.6	37.5	35.7	36.6	36.7	36.7	37	38	36.3
258.333	35.1	37.8		258.167		37.9	37.5	38.2	35.6	35.5	36.3	37.4	37.9	35.6	36.8	36.2	36.8	37.1	38.1	36.1
258.5	35.7	36.6		258.333		37.8	37	38.1	35.7	35.5	36.8	36.8	38.1	35.1	36.9	36	36.9	36.9	37.9	36
258.667	36.4	35.9		258.5		36.6	36.4	38.1	35.4	36.2	37.3	36.2	38.1	35.7	37	36.4	37.1	36.9	38.3	35.9
258.833	36.6	35.8		258.667		35.9	36.2	37.9	35.7	36.1	37.9	36.1	38	36.4	37.9	36.5	37.5	36.9	38.2	36.6
259	36.4	36		258.833		35.8	35.9	38.1	35.7	35.6	38.1	35.8	37.8	36.6	37.7	36.7	37.6	37	38.2	37
259.167	35.6	36.3		259		36	35.9	38	35.4	35.7	38	35.4	37.6	36.4	37.4	37.1	37.1	37.1	38.2	37.5
259.333	35.2	36.7		259.167		36.3	36.2	37.8	35.2	35.7	37.7	35.2	37.6	35.6	37.4	36.7	36.9	37.9	38.2	37.2
259.5	35.3	36.6		259.333		36.7	36.4	37.4	35.2	35.4	37.2	35.8	37.4	35.2	37.2	36.9	36.5	38.1	37.8	36.7
259.667	35.1	35.9		259.5		36.6	36.2	36.7	35.5	35.3	36.5	35.9	36.9	35.3	37.2	36.5	36.8	37.6	37.3	35.9
259.833	34.9	35.9		259.667		35.9	35.9	36.1	35.4	35.2	36	36.1	36.5	35.1	36.6	36.8	36.9	37.9	37	35.4
260	35.2	36		259.833		35.9	35.9	36	35	35	35.8	36.1	35.9	34.9	36.4	36.9	37	37.8	36.8	35
260.167	35.3	35.9		260		36	36.1	36.3	35.2	35	35.4	36.3	36	35.2	36.5	37.2	36.6	37.6	36.4	35.1
260.333	35.2	36.1		260.167		35.9	36.2	36.2	36.2	34.9	35.2	35.9	36	35.3	37	38	36.5	37.2	35.8	34.9
260.5	35.1	36		260.333		36.1	36.1	36.4	35.7	35.1	35.1	35.6	36	35.2	36.9	37.7	36.1	36.7	35.4	35
260.667	34.9	35.8		260.5		36	35.9	36.4	35.4	35.7	35	35.6	35.8	35.1	37.3	36.9	36.7	36.3	35.2	34.8
260.833	35.1	36.3		260.667		35.8	35.7	36.1	35.2	35.7	35	35.4	35.9	34.9	37.2	36.5	36.1	36	35.1	34.6
261	35.5	36.3		260.833		36.3	35.6	36	35.1	35	35.1	35.3	35.7	35.1	36.6	36.3	36	35.9	35.4	34.5
261.167	35.7	36.2		261		36.3	35.7	36.9	35	34.8	35.2	35.2	36	35.5	36	36.2	36.1	35.7	35.3	34.6
261.333	35.4	36.7		261.167		36.2	36	37.2	35.3	34.7	35	35.1	36.3	35.7	35.5	36.3	36.1	35.6	35.3	34.7
261.5	35	36.1		261.333		36.7	35.5	36.7	35.4	34.8	35	35.4	36.3	35.4	35.6	36.2	36	35.6	35.6	34.6
261.667	34.6	36		261.5		36.1	35.5	36.2	35.1	34.7	34.9	35.3	35.9	35	35.7	36.2	36.6	35.5	35.7	34.8
261.833	34.7	35.9		261.667		36	35.6	36.2	35.3	35	35.4	35.6	36.4	34.6	35.6	36.3	36.1	35.4	35.5	35.5
262	34.8	35.9		261.833		35.9	35.8	36.5	35	35.9	35.1	35.4	36.5	34.7	35.5	36.5	35.9	36.2	35.3	36
262.167	35.9	36.3		262		35.9	36	36.4	35.1	35.8	35.1	35.1	36.9	34.8	35.6	36.3	36.3	36.9	35.4	35.5
262.333	36.2	36.7		262.167		36.3	35.7	36.3	35.4	35.5	35.2	35.1	37	35.9	35.9	36.3	36.1	37	35.1	35.2
262.5	35.8	36.2		262.333		36.7	35.6	36.1	35.2	35.3	35.1	35.2	36.4	36.2	36.5	36	36.2	36.4	35.2	35.4
262.667	35.2	35.7		262.5		36.2	35.4	36.1	35.5	35.2	35.2	35.3	36.5	35.8	36.9	35.9	36	35.9	35.2	35.2
262.833	35	35.9		262.667		35.7	35.4	36.1	36.2	35.2	35.2	35.1	36.4	35.2	36.5	35.9	35.8	35.7	35.1	35
263	35.2	35.9		262.833		35.9	35.5	35.9	35.9	35	35.2	35.1	36.4	35	35.8	36	36	35.4	35.4	35.7
263.167	35.1	35.9		263		35.9	35.4	36.3	35.2	34.9	35.2	35.2	36.6	35.2	35.5	35.7	35.8	35.6	35.7	36.3
263.333	35.3	35.8		263.167		35.9	35.3	36	35	34.6	35.3	35.3	36.7	35.1	35.8	35.9	36.3	35.3	35.6	36.2
263.5	34.9	35.8		263.333		35.8	35.2	36.1	35	34.3	35.4	35.1	36.1	35.3	35.7	35.8	35.9	35.3	35.6	35.9
263.667	34.7	35.6		263.5		35.8	35.5	36.5	34.7	34.5	35.3	34.9	36	34.9	35.7	35.9	35.8	35.3	35.4	35.4
263.833	35.3	35.7		263.667		35.6	35.7	36	34.5	34.3	35.4	35.1	35.9	34.7	35.9	35.9	35.7	35.2	35.5	34.9
264	35.3	35.9		263.833		35.7	35.4	36.2	34.7	34.5	35.4	35.3	36	35.3	35.9	35.9	35.7	35.3	35.4	34.7
				264		35.9	35.3	36.2	34.7	34.3	35.2	35.4	35.9	35.3	35.7	36.1	36.3	35.5	35.6	34.4

## Sheet: Fig2B
Phase shift of body temperature rhythm
	Phase shift (hr)			Statistical analysis summary
	Conrtol	QIH		Unpaired t test with Welch's correction
QIH induction#1	2.16667	4		P value	0.4463
QIH induction#2	1	2.16667		One- or two-tailed P value?	Two-tailed
QIH induction#3	0.666667	1.83333		Welch-corrected t, df	t=0.8058, df=7.159
QIH induction#4	0.666667	3.83333		Mean of Control	1.042
QIH induction#5	0.166667	1.33333		Mean of QIH	1.786
QIH induction#6	2	2.33333		Difference between means (B - A) ± SEM	0.7440 ± 0.9233
QIH induction#7	0.166667	-3		95% confidence interval	-1.430 to 2.918
QIH induction#8	1.5			R squared (eta squared)	0.08316
number of mice n=8 for Control and 7 for QIH				F-test
				F, DFn, Dfd	9.052, 6, 7
				P value	0.0103
				Sample size, Control	8
				Sample size, QIH	7

## Sheet: Fig2C
Amplitude of body temperature rhythm
	Pre		post			Statistical analysis summary
Mouse	Control	QIH	Control	QIH		Two-way ANOVA	Ordinary
#1	0.6964	0.6068	0.7443	0.556
#2	0.6086	0.5119	0.6848	0.3523		Source of Variation	% of total variation	P value
#3	0.5488	0.7618	0.4489	0.8498		Interaction	2.665	0.4056
#4	1.097	0.7525	0.8677	0.4865		Row Factor (pre vs. post)	0.003826	0.9747
#5	0.7864	0.8772	0.7409	0.8375		Column Factor (Con vs. QIH)	0.389	0.7493
#6	0.6333	0.756	0.9112	0.8888
#7	0.5542	1.18	0.8299	1.031		ANOVA table	SS (Type III)	DF	MS	F (DFn, DFd)	P value
#8	0.6234		0.7911			Interaction	0.02792	1	0.02792	F (1, 26) = 0.7148	P=0.4056
number of mice n=8 for Control and 7 for QIH						Row Factor (ore vs. post)	4.008e-05	1	4.008e-05	F (1, 26) = 0.001026	P=0.9747
						Column Factor (Con vs. QIH)	0.004075	1	0.004075	F (1, 26) = 0.1043	P=0.7493
						Residual	1.016	26	0.03906

[truncated: 25 more sheets: Fig2D, Fig3B, Fig3C, Fig3D, Fig3E, Fig4B, Fig4C, Fig4D, Fig4E, Fig4F, Fig5A, Fig5B, Fig5C, Fig5D, Fig5E, Fig5F, Fig5G, Fig5H, Fig5I, FigS2A …]
